# Supplementary material for: The Potential for pathogenicity was present in the ancestor of the Ascomycete subphylum Pezizomycotina
Source: BMC Evol Biol. 2010 Oct 21;10:318. doi: 10.1186/1471-2148-10-318 (PMC3087541; doi:10.1186/1471-2148-10-318)
Supplement: Additional file 2 — Supplemental Table 2 - Gene family size for extant and ancestral species predicted by CAFE. Gene Family: Number of the gene family. Tree in Newick format: The Newick format corresponds to the species tree ((((((FG TR) (NC MG)) ((MYG MF) (AN AO))) SC) SP) UM). FG: Fusarium graminearum; TR: Trichoderma reesei; NC: Neurospora crassa; MG: Magnaporthe grisea; MYG: Mycosphaerella graminicola; MF: Mycosphaerella fijiensis; AN: Aspergillus nidulans; AO: Aspergillus oryzae; SC: Saccharomyces cerevisiae; SP: Schizosaccharomyces pombe; UM: Ustilago maydis. The numbers indicate the family size per species. P-value: CAFE computed value based on a Birth and Death model fitted to the whole dataset. Gene Family Description: based on GO labels of the genes contained within the family. [file 1471-2148-10-318-S2.XLS]

## Sheet: Sheet1
SUPLEMENTARY INFORMATION
TABLE S2. Gene family size for extant and ancestral species predicted by CAFE. Gene Family: Number of the gene family. Tree in Newick format: The Newick format corresponds to the species tree ((((((FG TR) (NC MG)) ((MYG MF) (AN AO))) SC) SP) UM). FG: Fusarium graminearum; TR: Trichoderma reesei; NC: Neurospora crassa; MG: Magnaporthe grisea; MYG: Mycosphaerella graminicola; MF: Mycosphaerella fij…
GENE FAMILY	TREE IN NEWICK FORMAT	P-VALUE	GENE FAMILY DESCRIPTION
1	((((((0 2 1) 8 (0 12 260)) 6 ((3 3 1) 6 (24 10 6))) 2 0) 2 0) 2 2)	0.0	ribonuclease H activity
2	((((((0 0 0) 0 (0 0 0)) 1 ((0 18 164) 1 (0 0 0))) 1 0) 1 0) 1 0)	0.0	NON ANNOTATED
3	((((((0 1 0) 5 (0 6 103)) 5 ((0 4 6) 5 (45 10 1))) 3 1) 3 0) 3 3)	0.0	RNA binding
4	((((((3 3 0) 4 (1 6 108)) 1 ((1 1 0) 1 (0 1 1))) 1 0) 1 0) 1 1)	0.0	DNA binding
5	((((((9 10 9) 10 (6 10 23)) 9 ((9 8 5) 9 (15 14 16))) 2 0) 2 0) 2 0)	0.0	cofactor binding
6	((((((0 0 0) 1 (1 3 79)) 1 ((0 0 0) 0 (0 0 0))) 1 0) 1 0) 1 0)	0.0	nucleic acid binding
7	((((((15 8 7) 7 (4 7 5)) 8 ((7 7 5) 8 (14 13 17))) 8 5) 8 2) 8 19)	0.0080	ATP binding
8	((((((11 6 5) 5 (3 5 5)) 6 ((5 5 4) 6 (11 10 13))) 5 0) 5 3) 5 14)	0.027	cofactor binding
9	((((((9 7 7) 6 (3 6 8)) 5 ((1 4 6) 5 (7 8 12))) 4 0) 4 1) 4 11)	0.0070	ATP binding
10	((((((0 0 0) 1 (0 1 50)) 1 ((0 0 0) 0 (0 0 0))) 1 0) 1 0) 1 0)	0.0	nucleic acid binding
11	((((((1 1 0) 2 (0 2 23)) 2 ((0 1 1) 2 (19 4 1))) 1 0) 1 0) 1 1)	0.0	DNA binding
12	((((((0 0 0) 0 (0 0 0)) 1 ((1 5 36) 1 (0 0 0))) 1 0) 1 0) 1 0)	0.0	NON ANNOTATED
13	((((((0 0 0) 1 (0 1 34)) 1 ((1 1 0) 1 (0 0 0))) 1 0) 1 0) 1 0)	0.0	nucleic acid binding
14	((((((0 0 0) 0 (0 0 0)) 1 ((0 4 34) 1 (0 0 0))) 1 0) 1 0) 1 0)	0.0	NON ANNOTATED
15	((((((0 0 0) 0 (0 0 0)) 1 ((34 4 0) 1 (0 0 0))) 1 0) 1 0) 1 0)	0.0	NON ANNOTATED
16	((((((8 5 6) 3 (2 3 2)) 3 ((5 3 1) 3 (4 4 5))) 2 0) 2 0) 2 7)	0.086	hydrolase activity
17	((((((0 0 0) 0 (0 0 0)) 1 ((0 4 29) 1 (0 0 0))) 1 0) 1 0) 1 1)	0.0	NON ANNOTATED
18	((((((4 3 2) 3 (1 3 4)) 3 ((1 2 3) 3 (6 6 7))) 3 1) 3 0) 3 8)	0.261	cofactor binding
19	((((((4 4 3) 4 (4 4 4)) 4 ((1 3 3) 4 (4 4 4))) 4 0) 4 1) 4 22)	0.142	ATP-dependent RNA helicase activity
20	((((((0 0 0) 0 (0 0 0)) 1 ((27 3 0) 1 (0 0 0))) 1 0) 1 0) 1 0)	0.0	NON ANNOTATED
21	((((((5 3 3) 3 (3 3 4)) 3 ((3 3 2) 3 (3 3 3))) 3 3) 3 1) 3 8)	0.955	ion transmembrane transporter activity
22	((((((8 5 5) 3 (2 3 2)) 2 ((2 2 1) 2 (4 2 2))) 1 0) 1 0) 1 2)	0.3	oxidoreductase activity
23	((((((5 3 3) 3 (2 3 3)) 3 ((2 2 2) 3 (5 4 4))) 4 4) 4 3) 4 7)	0.974	calcium-transporting ATPase activity
24	((((((3 3 3) 3 (3 3 3)) 3 ((3 3 3) 3 (4 3 3))) 5 9) 5 1) 5 12)	0.964	ATPase activity
25	((((((5 3 0) 3 (8 3 2)) 2 ((3 2 2) 2 (1 2 4))) 1 0) 1 0) 1 0)	0.022	methyltransferase activity
26	((((((3 2 2) 2 (1 2 1)) 2 ((2 2 1) 2 (9 5 5))) 1 0) 1 0) 1 0)	0.251	microtubule motor activity
27	((((((0 0 0) 0 (0 0 0)) 1 ((0 3 24) 1 (0 0 0))) 1 0) 1 0) 1 0)	0.0	DNA binding
28	((((((3 3 3) 3 (3 3 2)) 3 ((2 3 4) 3 (3 3 3))) 2 0) 2 0) 2 4)	0.834	hydrolase activity, acting on glycosyl bonds
29	((((((0 3 4) 3 (2 3 3)) 3 ((4 3 3) 3 (3 3 4))) 2 0) 2 0) 2 6)	0.317	hydrolase activity, acting on glycosyl bonds
30	((((((3 2 2) 2 (1 2 4)) 2 ((5 3 3) 2 (1 2 4))) 1 0) 1 1) 1 1)	0.409	hydrolase activity, hydrolyzing O-glycosyl compounds
31	((((((3 3 3) 3 (3 3 3)) 3 ((2 2 2) 3 (3 3 3))) 3 1) 3 1) 3 8)	0.975	ATP binding
32	((((((22 2 0) 1 (0 1 0)) 1 ((0 0 0) 0 (0 0 0))) 1 0) 1 0) 1 0)	0.0	ATP binding
33	((((((4 2 2) 2 (2 2 2)) 2 ((1 2 2) 2 (5 3 3))) 1 0) 1 0) 1 0)	0.587	cellulase activity
34	((((((4 2 2) 2 (1 2 5)) 2 ((3 2 2) 2 (2 2 2))) 1 0) 1 0) 1 0)	0.534	DNA topoisomerase (ATP-hydrolyzing) activity
35	((((((3 2 2) 2 (3 2 2)) 2 ((1 2 3) 2 (4 2 2))) 1 0) 1 0) 1 0)	0.619	transcription factor activity
36	((((((3 2 2) 2 (1 2 3)) 2 ((2 2 2) 2 (3 3 4))) 1 0) 1 1) 1 0)	0.78	transcription factor activity
37	((((((3 2 2) 2 (2 2 2)) 2 ((2 2 2) 2 (3 3 4))) 2 0) 2 0) 2 14)	0.565	aconitate hydratase activity
38	((((((2 3 3) 3 (3 3 5)) 2 ((0 2 2) 2 (2 2 2))) 1 0) 1 0) 1 0)	0.54	calcium ion binding
39	((((((2 2 7) 2 (1 2 3)) 2 ((1 1 0) 2 (3 2 2))) 1 0) 1 0) 1 0)	0.211	calcium ion binding
40	((((((5 2 1) 2 (2 2 2)) 2 ((1 2 6) 2 (1 1 1))) 1 0) 1 0) 1 0)	0.2	calcium ion binding
41	((((((3 2 2) 2 (2 2 2)) 2 ((4 2 2) 2 (2 2 2))) 3 0) 3 1) 3 14)	0.685	ATP binding
42	((((((0 0 0) 0 (0 0 0)) 1 ((1 3 18) 1 (0 0 0))) 1 0) 1 0) 1 0)	0.0010	NON ANNOTATED
43	((((((2 2 2) 2 (2 2 2)) 2 ((1 1 1) 2 (5 3 3))) 2 0) 2 1) 2 6)	0.893	transcription factor activity
44	((((((1 1 1) 1 (1 1 4)) 1 ((2 1 1) 1 (5 3 3))) 1 1) 1 0) 1 1)	0.642	transcription factor activity
45	((((((3 2 1) 2 (1 2 2)) 2 ((2 2 2) 2 (5 3 2))) 2 0) 2 0) 2 5)	0.611	FAD binding
46	((((((2 2 1) 2 (1 2 2)) 2 ((3 2 1) 2 (3 3 5))) 2 0) 2 0) 2 5)	0.646	peroxidase activity
47	((((((2 2 2) 2 (2 2 2)) 2 ((3 2 2) 2 (2 2 3))) 2 0) 2 0) 2 6)	0.924	subtilase activity
48	((((((7 2 1) 2 (7 2 0)) 1 ((0 1 1) 1 (2 1 0))) 1 0) 1 0) 1 0)	0.0060	methyltransferase activity
49	((((((3 2 2) 2 (2 2 4)) 2 ((2 2 3) 2 (1 1 1))) 1 0) 1 1) 1 1)	0.867	subtilase activity
50	((((((5 2 2) 2 (2 2 3)) 2 ((1 2 2) 2 (0 2 3))) 1 0) 1 0) 1 0)	0.293	subtilase activity
51	((((((0 0 0) 1 (0 1 18)) 1 ((0 0 0) 0 (0 0 0))) 1 0) 1 0) 1 0)	0.0010	NON ANNOTATED
52	((((((1 1 2) 1 (0 1 1)) 1 ((1 1 0) 1 (7 5 5))) 1 0) 1 0) 1 1)	0.353	cofactor binding
53	((((((2 2 1) 2 (4 2 3)) 2 ((2 2 3) 2 (1 1 1))) 2 0) 2 0) 2 7)	0.739	hydrolase activity
54	((((((2 2 2) 2 (2 2 3)) 2 ((2 2 2) 2 (2 2 2))) 3 2) 3 0) 3 12)	0.935	ATP-dependent RNA helicase activity
55	((((((2 2 2) 2 (2 2 2)) 2 ((2 2 3) 2 (2 2 2))) 2 0) 2 1) 2 7)	0.97	aminopeptidase activity
56	((((((3 3 3) 3 (2 3 4)) 2 ((1 1 1) 2 (1 2 2))) 1 0) 1 0) 1 0)	0.767	oxidoreductase activity
57	((((((2 2 2) 2 (2 2 2)) 2 ((2 2 2) 2 (3 2 2))) 2 2) 2 0) 2 5)	0.977	oxidoreductase activity
58	((((((3 2 2) 2 (1 2 2)) 2 ((1 1 1) 2 (2 3 5))) 2 2) 2 0) 2 7)	0.721	oxidoreductase activity
59	((((((2 2 2) 2 (2 2 3)) 2 ((2 2 2) 2 (2 2 2))) 2 0) 2 1) 2 13)	0.884	ATP binding
60	((((((2 2 2) 2 (1 2 3)) 2 ((2 2 3) 2 (1 2 3))) 1 1) 1 0) 1 0)	0.743	FMN binding
61	((((((2 2 2) 2 (2 2 2)) 2 ((2 2 2) 2 (2 2 2))) 3 0) 3 2) 3 12)	0.96	DNA-directed RNA polymerase activity
62	((((((6 2 2) 1 (0 1 1)) 1 ((0 1 1) 1 (3 3 3))) 1 0) 1 0) 1 0)	0.23	NON ANNOTATED
63	((((((2 2 2) 2 (2 2 2)) 2 ((2 2 2) 2 (2 2 2))) 3 11) 3 0) 3 3)	0.959	carbamoyl-phosphate synthase (glutamine-hydrolyzing) activity
64	((((((1 1 4) 1 (0 1 1)) 2 ((2 2 2) 2 (3 3 3))) 1 0) 1 0) 1 0)	0.534	DNA binding
65	((((((2 2 2) 2 (2 2 2)) 2 ((2 2 2) 2 (2 2 2))) 2 0) 2 1) 2 13)	0.92	DNA binding
66	((((((2 2 2) 2 (2 2 2)) 2 ((2 2 2) 2 (2 2 2))) 3 6) 3 1) 3 7)	1.0	hydrolase activity
67	((((((3 2 1) 2 (1 2 4)) 2 ((2 2 1) 2 (2 2 2))) 3 2) 3 1) 3 6)	0.879	oxidoreductase activity
68	((((((4 2 2) 2 (1 2 1)) 2 ((1 1 1) 2 (3 3 3))) 2 4) 2 0) 2 5)	0.872	oxidoreductase activity
69	((((((1 2 3) 2 (2 2 2)) 2 ((1 1 1) 2 (4 2 2))) 2 0) 2 4) 2 5)	0.871	NON ANNOTATED
70	((((((4 3 3) 2 (1 2 1)) 2 ((2 2 2) 2 (2 2 1))) 1 0) 1 0) 1 3)	0.79	signal transducer activity
71	((((((2 1 1) 1 (1 1 1)) 1 ((1 1 1) 1 (4 4 5))) 1 0) 1 0) 1 7)	0.739	fatty-acyl-CoA synthase activity
72	((((((2 1 1) 1 (1 1 1)) 1 ((1 1 1) 1 (4 4 5))) 1 7) 1 0) 1 0)	0.679	S-acyltransferase activity
73	((((((2 2 2) 2 (2 2 2)) 2 ((2 2 2) 2 (2 2 2))) 3 7) 3 0) 3 7)	0.989	chitin synthase activity
74	((((((2 2 2) 2 (2 2 2)) 2 ((2 2 2) 2 (2 2 2))) 2 0) 2 1) 2 13)	0.92	ATPase activity, coupled to transmembrane movement of ions
75	((((((2 2 2) 2 (2 2 2)) 2 ((2 2 2) 2 (2 2 2))) 2 0) 2 0) 2 6)	0.966	ATP binding
76	((((((1 2 3) 2 (1 2 3)) 2 ((2 2 2) 2 (1 2 3))) 2 0) 2 0) 2 6)	0.629	iron ion binding
77	((((((4 1 1) 1 (1 1 1)) 1 ((2 1 1) 1 (2 2 3))) 1 0) 1 0) 1 0)	0.626	iron ion binding
78	((((((3 2 1) 2 (2 2 2)) 2 ((1 2 3) 2 (2 2 1))) 1 0) 1 0) 1 3)	0.776	acyltransferase activity
79	((((((2 2 2) 2 (1 2 2)) 2 ((4 2 2) 2 (1 1 1))) 2 3) 2 0) 2 6)	0.953	acyltransferase activity
80	((((((2 2 1) 2 (1 2 2)) 2 ((2 2 2) 2 (2 2 3))) 1 0) 1 0) 1 0)	0.838	sulfuric ester hydrolase activity
81	((((((0 1 1) 1 (0 1 0)) 1 ((0 0 0) 1 (14 2 0))) 1 0) 1 0) 1 0)	0.0	transcription factor activity
82	((((((4 3 3) 2 (1 2 1)) 2 ((1 1 1) 2 (2 2 2))) 2 1) 2 4) 2 0)	0.887	3-chloroallyl aldehyde dehydrogenase activity
83	((((((2 2 1) 2 (2 2 2)) 2 ((2 2 2) 2 (2 2 2))) 3 0) 3 7) 3 6)	0.985	protein binding
84	((((((3 2 0) 2 (2 2 3)) 2 ((2 2 2) 2 (2 2 1))) 1 0) 1 0) 1 0)	0.565	beta-galactosidase activity
85	((((((2 2 2) 2 (1 2 1)) 2 ((1 1 1) 2 (3 3 4))) 2 1) 2 1) 2 6)	0.965	hydrolase activity
86	((((((5 2 2) 2 (1 2 2)) 1 ((1 1 1) 1 (1 1 2))) 1 0) 1 0) 1 0)	0.661	monooxygenase activity
87	((((((2 2 2) 2 (1 2 3)) 2 ((1 2 2) 2 (3 2 1))) 2 0) 2 0) 2 5)	0.759	peroxidase activity
88	((((((2 2 1) 2 (1 2 3)) 2 ((1 2 2) 2 (1 2 4))) 2 0) 2 0) 2 7)	0.498	peroxidase activity
89	((((((3 2 2) 2 (4 2 3)) 1 ((0 0 0) 1 (0 1 3))) 1 0) 1 0) 1 0)	0.349	peroxidase activity
90	((((((0 0 0) 0 (0 0 0)) 1 ((0 2 15) 1 (0 0 0))) 1 0) 1 0) 1 0)	0.0040	NON ANNOTATED
91	((((((0 0 0) 0 (0 0 0)) 1 ((0 2 15) 1 (0 0 0))) 1 0) 1 0) 1 0)	0.0040	NON ANNOTATED
92	((((((0 0 0) 0 (0 0 0)) 1 ((15 2 0) 1 (0 0 0))) 1 0) 1 0) 1 0)	0.0040	RNA binding
93	((((((2 2 2) 2 (1 2 2)) 2 ((1 1 1) 2 (2 2 3))) 3 4) 3 1) 3 5)	0.994	hydrogen-exporting ATPase activity, phosphorylative mechanism
94	((((((1 1 1) 2 (2 2 2)) 2 ((2 2 2) 2 (2 2 2))) 3 0) 3 2) 3 10)	0.971	citrate transmembrane transporter activity
95	((((((1 1 2) 1 (1 1 1)) 1 ((1 1 1) 1 (1 2 6))) 1 0) 1 0) 1 6)	0.426	citrate transmembrane transporter activity
96	((((((1 1 1) 1 (2 1 1)) 2 ((2 2 2) 2 (3 2 2))) 1 0) 1 0) 1 3)	0.945	alpha-glucosidase activity
97	((((((3 2 1) 2 (1 2 2)) 2 ((1 2 2) 2 (3 2 1))) 1 0) 1 0) 1 0)	0.649	prolyl oligopeptidase activity
98	((((((2 2 2) 2 (0 2 2)) 2 ((1 1 0) 2 (4 3 3))) 2 0) 2 5) 2 0)	0.576	hydrolase activity, hydrolyzing O-glycosyl compounds
99	((((((1 2 2) 2 (2 2 2)) 2 ((1 1 1) 2 (2 2 3))) 1 0) 1 0) 1 0)	0.863	xylan 1,4-beta-xylosidase activity
100	((((((3 2 2) 2 (0 2 1)) 2 ((4 2 1) 2 (2 2 1))) 2 3) 2 1) 2 1)	0.68	xylan 1,4-beta-xylosidase activity
101	((((((2 2 1) 2 (2 2 1)) 2 ((2 2 2) 2 (2 2 2))) 2 2) 2 0) 2 5)	0.976	oxidoreductase activity
102	((((((2 2 2) 2 (1 2 1)) 2 ((2 2 1) 2 (2 2 3))) 2 0) 2 0) 2 6)	0.898	oxidoreductase activity
103	((((((2 2 3) 2 (1 2 1)) 2 ((1 1 1) 2 (1 2 4))) 2 1) 2 1) 2 6)	0.812	coenzyme binding
104	((((((2 2 1) 2 (2 2 1)) 2 ((2 2 2) 2 (2 2 2))) 2 0) 2 1) 2 12)	0.884	FAD binding
105	((((((2 2 1) 2 (2 2 1)) 2 ((2 2 2) 2 (2 2 2))) 2 1) 2 0) 2 12)	0.881	phosphopantetheine binding
106	((((((1 2 3) 2 (2 2 2)) 2 ((2 2 2) 2 (1 1 1))) 1 0) 1 0) 1 0)	0.851	aspartic-type endopeptidase activity
107	((((((2 2 1) 2 (2 2 2)) 2 ((2 2 1) 2 (2 2 2))) 2 1) 2 0) 2 6)	0.963	protein binding
108	((((((2 1 1) 1 (5 1 1)) 1 ((1 1 3) 1 (0 1 1))) 1 0) 1 0) 1 0)	0.395	protein binding
109	((((((1 1 1) 1 (0 1 7)) 1 ((3 2 2) 1 (0 0 0))) 1 0) 1 0) 1 0)	0.211	NON ANNOTATED
110	((((((1 2 2) 2 (2 2 2)) 2 ((1 1 1) 2 (2 2 2))) 1 0) 1 0) 1 2)	0.954	oxidoreductase activity
111	((((((3 1 1) 1 (2 1 1)) 1 ((1 1 1) 1 (2 2 2))) 1 0) 1 0) 1 0)	0.83	oxidoreductase activity
112	((((((2 2 2) 2 (1 2 1)) 2 ((2 2 1) 2 (1 2 3))) 2 0) 2 1) 2 6)	0.89	protein binding
113	((((((2 2 2) 2 (2 2 1)) 2 ((1 1 1) 2 (2 2 2))) 2 0) 2 0) 2 7)	0.951	structural constituent of cytoskeleton
114	((((((2 2 2) 2 (1 2 2)) 2 ((1 1 1) 2 (1 2 3))) 1 0) 1 0) 1 0)	0.813	structural constituent of cytoskeleton
115	((((((3 1 1) 1 (0 1 1)) 1 ((2 1 1) 1 (3 2 2))) 1 0) 1 0) 1 0)	0.647	structural constituent of cytoskeleton
116	((((((3 2 2) 1 (0 1 1)) 1 ((2 2 2) 1 (1 1 2))) 1 0) 1 0) 1 0)	0.711	NON ANNOTATED
117	((((((3 2 1) 2 (2 2 2)) 1 ((1 1 1) 1 (1 1 2))) 1 1) 1 0) 1 1)	0.906	hydrolase activity, acting on carbon-nitrogen (but not peptide) bonds, in linear amides
118	((((((0 1 2) 1 (0 1 1)) 2 ((3 2 2) 2 (2 2 3))) 1 1) 1 0) 1 0)	0.644	tetracycline:hydrogen antiporter activity
119	((((((2 2 2) 2 (2 2 1)) 2 ((0 1 1) 2 (3 2 2))) 2 5) 2 0) 2 0)	0.791	amino acid transmembrane transporter activity
120	((((((1 1 1) 1 (2 1 1)) 2 ((1 2 2) 2 (1 2 4))) 2 0) 2 2) 2 7)	0.795	oxidoreductase activity
121	((((((2 2 3) 1 (0 1 0)) 1 ((2 2 2) 1 (3 1 1))) 1 0) 1 0) 1 0)	0.525	oxidoreductase activity
122	((((((3 2 2) 2 (1 2 1)) 2 ((1 1 1) 2 (2 2 2))) 2 1) 2 2) 2 1)	0.976	endoribonuclease activity
123	((((((4 1 0) 1 (1 1 2)) 1 ((2 1 1) 1 (2 1 1))) 1 0) 1 0) 1 0)	0.455	oxidoreductase activity
124	((((((1 1 1) 1 (1 1 1)) 1 ((2 1 1) 1 (3 3 3))) 1 0) 1 0) 1 3)	0.954	oxidoreductase activity
125	((((((2 2 2) 2 (1 2 1)) 2 ((1 1 1) 2 (2 2 3))) 3 5) 3 1) 3 5)	0.993	phospholipase activity
126	((((((2 2 1) 2 (1 2 2)) 2 ((1 1 1) 2 (2 2 3))) 3 2) 3 1) 3 7)	0.98	monooxygenase activity
127	((((((2 2 2) 2 (2 2 1)) 2 ((1 1 1) 2 (1 2 3))) 2 8) 2 2) 2 0)	0.87	NON ANNOTATED
128	((((((2 2 2) 2 (2 2 2)) 2 ((1 2 2) 2 (1 1 1))) 2 6) 2 1) 2 1)	0.984	magnesium ion binding
129	((((((1 1 1) 1 (1 1 1)) 2 ((2 2 3) 2 (1 2 3))) 2 0) 2 2) 2 7)	0.94	serine carboxypeptidase activity
130	((((((2 2 3) 1 (1 1 1)) 1 ((1 1 2) 1 (1 1 2))) 1 0) 1 0) 1 6)	0.838	sugar:hydrogen symporter activity
131	((((((2 1 0) 1 (1 1 2)) 1 ((2 1 1) 1 (3 2 2))) 1 0) 1 0) 1 0)	0.672	ATP binding
132	((((((3 1 0) 1 (2 1 1)) 1 ((2 1 1) 1 (3 1 1))) 1 0) 1 0) 1 0)	0.467	protein kinase activity
133	((((((0 0 0) 1 (2 1 1)) 2 ((3 2 2) 2 (2 2 3))) 2 0) 2 4) 2 0)	0.771	alpha-1,3-glucan synthase activity
134	((((((3 2 2) 2 (1 2 2)) 1 ((1 1 1) 1 (1 1 2))) 1 0) 1 0) 1 2)	0.907	hydrolase activity, hydrolyzing O-glycosyl compounds
135	((((((1 1 1) 1 (1 1 2)) 2 ((2 2 2) 2 (2 2 2))) 2 2) 2 0) 2 7)	0.983	pyridoxal phosphate binding
136	((((((3 1 0) 1 (0 1 1)) 1 ((2 1 1) 1 (3 3 3))) 1 0) 1 0) 1 2)	0.545	cutinase activity
137	((((((4 2 2) 2 (2 2 1)) 1 ((1 1 1) 1 (1 1 1))) 2 2) 2 1) 2 6)	0.974	amino acid transmembrane transporter activity
138	((((((2 2 3) 2 (0 2 2)) 2 ((0 0 0) 2 (3 3 3))) 1 0) 1 0) 1 0)	0.573	amino acid transmembrane transporter activity
139	((((((3 2 2) 2 (1 2 2)) 1 ((1 1 1) 1 (1 1 2))) 1 0) 1 0) 1 0)	0.839	nucleoside-triphosphatase activity
140	((((((2 2 0) 2 (2 2 2)) 2 ((2 2 1) 2 (2 2 2))) 2 0) 2 0) 2 6)	0.783	hydrolase activity
141	((((((2 2 2) 2 (3 2 1)) 2 ((1 1 1) 2 (1 2 2))) 3 6) 3 1) 3 2)	0.973	pyridoxine 4-dehydrogenase activity
142	((((((2 2 2) 2 (1 2 2)) 1 ((1 1 1) 1 (0 1 4))) 1 0) 1 0) 1 1)	0.551	monooxygenase activity
143	((((((0 0 0) 1 (0 1 13)) 1 ((0 0 0) 0 (0 0 0))) 1 0) 1 0) 1 0)	0.015	transferase activity
144	((((((0 0 0) 0 (0 0 0)) 1 ((13 2 0) 1 (0 0 0))) 1 0) 1 0) 1 0)	0.015	NON ANNOTATED
145	((((((0 0 0) 0 (0 0 0)) 1 ((13 2 0) 1 (0 0 0))) 1 0) 1 0) 1 0)	0.015	NON ANNOTATED
146	((((((3 2 2) 1 (0 1 1)) 1 ((1 1 1) 1 (3 1 1))) 1 0) 1 0) 1 0)	0.658	transferase activity
147	((((((2 2 3) 1 (2 1 0)) 1 ((1 1 1) 1 (1 1 2))) 1 0) 1 0) 1 2)	0.8	chitin binding
148	((((((2 1 1) 1 (1 1 2)) 1 ((1 1 1) 1 (3 1 1))) 1 0) 1 0) 1 0)	0.803	NON ANNOTATED
149	((((((2 2 2) 2 (2 2 2)) 1 ((1 1 1) 1 (1 1 1))) 2 0) 2 3) 2 6)	0.997	protein binding
150	((((((1 1 1) 1 (2 1 2)) 1 ((1 1 1) 1 (2 2 2))) 1 0) 1 0) 1 5)	0.966	oxidoreductase activity
151	((((((1 1 1) 1 (1 1 1)) 2 ((2 2 2) 2 (2 2 2))) 1 0) 1 0) 1 0)	0.95	ligase activity
152	((((((3 1 1) 1 (1 1 1)) 1 ((1 1 1) 1 (2 2 2))) 1 0) 1 0) 1 0)	0.863	transcription factor activity
153	((((((1 1 1) 1 (0 1 1)) 1 ((1 1 1) 1 (4 3 3))) 1 0) 1 0) 1 6)	0.885	cofactor binding
154	((((((3 2 2) 2 (1 2 3)) 1 ((1 1 0) 1 (1 1 1))) 1 1) 1 0) 1 3)	0.9	hydrolase activity, acting on carbon-nitrogen (but not peptide) bonds
155	((((((3 1 0) 1 (1 1 2)) 1 ((1 1 1) 1 (1 1 3))) 1 0) 1 0) 1 0)	0.552	NON ANNOTATED
156	((((((3 2 2) 1 (0 1 0)) 1 ((1 1 1) 1 (2 2 3))) 1 0) 1 0) 1 0)	0.644	oxidoreductase activity
157	((((((1 1 1) 1 (1 1 1)) 1 ((1 1 1) 1 (4 2 2))) 1 0) 1 0) 1 0)	0.892	nucleic acid binding
158	((((((2 1 1) 1 (2 1 1)) 1 ((1 1 1) 1 (2 2 2))) 1 0) 1 1) 1 0)	0.929	nucleic acid binding
159	((((((2 1 1) 1 (1 1 1)) 1 ((1 1 1) 1 (2 2 3))) 1 2) 1 0) 1 3)	0.971	tetracycline:hydrogen antiporter activity
160	((((((1 1 1) 1 (2 1 2)) 1 ((1 1 1) 1 (2 2 2))) 1 0) 1 0) 1 1)	0.952	3-dehydroquinate dehydratase activity
161	((((((3 1 1) 1 (1 1 1)) 1 ((1 1 1) 1 (2 2 2))) 1 0) 1 0) 1 7)	0.892	sugar:hydrogen symporter activity
162	((((((2 2 2) 2 (1 2 1)) 2 ((1 1 1) 2 (2 2 2))) 2 1) 2 1) 2 6)	0.989	GTP binding
163	((((((0 0 0) 1 (2 1 2)) 1 ((3 1 1) 1 (1 1 3))) 1 0) 1 0) 1 0)	0.551	protein binding
164	((((((2 2 2) 1 (1 1 1)) 1 ((2 1 1) 1 (1 1 2))) 1 0) 1 0) 1 1)	0.906	transferase activity, transferring hexosyl groups
165	((((((1 1 1) 1 (2 1 2)) 1 ((3 1 1) 1 (1 1 1))) 1 0) 1 0) 1 0)	0.863	transferase activity, transferring groups other than amino-acyl groups
166	((((((1 1 1) 1 (1 1 2)) 1 ((1 1 2) 1 (2 2 2))) 1 0) 1 0) 1 0)	0.907	fructose-bisphosphate aldolase activity
167	((((((2 1 1) 1 (1 1 2)) 1 ((2 2 2) 1 (1 1 1))) 1 0) 1 0) 1 3)	0.954	mannosyl-oligosaccharide 1,2-alpha-mannosidase activity
168	((((((2 2 1) 2 (2 2 2)) 1 ((1 1 1) 1 (1 1 2))) 1 0) 1 2) 1 0)	0.927	mannosyl-oligosaccharide 1,2-alpha-mannosidase activity
169	((((((1 1 1) 1 (2 1 1)) 1 ((1 1 2) 1 (2 2 2))) 1 0) 1 0) 1 0)	0.907	oxidoreductase activity
170	((((((1 1 1) 1 (1 1 1)) 1 ((3 2 2) 1 (1 1 2))) 1 0) 1 0) 1 0)	0.906	carboxypeptidase activity
171	((((((2 1 1) 1 (1 1 1)) 1 ((1 1 1) 1 (2 2 3))) 1 0) 1 0) 1 6)	0.93	chitin synthase activity
172	((((((1 1 0) 1 (1 1 2)) 2 ((2 2 2) 2 (2 2 2))) 2 0) 2 0) 2 6)	0.898	alpha-N-arabinofuranosidase activity
173	((((((1 1 1) 1 (0 1 1)) 1 ((3 2 3) 1 (2 1 1))) 1 0) 1 0) 1 0)	0.822	oxidoreductase activity
174	((((((1 1 1) 1 (1 1 0)) 1 ((1 1 1) 1 (3 3 4))) 1 0) 1 0) 1 0)	0.835	oxidoreductase activity
175	((((((2 2 2) 2 (2 2 2)) 1 ((1 1 1) 1 (1 1 1))) 1 0) 1 0) 1 7)	0.969	secondary active sulfate transmembrane transporter activity
176	((((((3 2 1) 2 (4 2 1)) 1 ((0 1 1) 1 (1 1 1))) 1 0) 1 0) 1 0)	0.637	NON ANNOTATED
177	((((((2 1 1) 1 (2 1 1)) 1 ((1 1 1) 1 (3 1 1))) 1 0) 1 0) 1 4)	0.863	3-chloroallyl aldehyde dehydrogenase activity
178	((((((2 2 2) 2 (1 2 2)) 2 ((1 1 1) 2 (2 2 1))) 2 1) 2 1) 2 7)	0.982	protein heterodimerization activity
179	((((((1 1 2) 1 (1 1 1)) 1 ((2 1 1) 1 (1 1 3))) 2 5) 2 4) 2 0)	0.907	glutathione transferase activity
180	((((((2 2 1) 2 (2 2 3)) 1 ((1 1 0) 1 (2 1 1))) 1 0) 1 0) 1 6)	0.767	hydrolase activity, hydrolyzing O-glycosyl compounds
181	((((((1 1 1) 1 (1 1 2)) 2 ((2 2 1) 2 (2 2 2))) 2 2) 2 0) 2 6)	0.976	glycerol kinase activity
182	((((((1 1 1) 1 (1 1 1)) 2 ((2 2 2) 2 (2 2 2))) 2 0) 2 0) 2 6)	0.977	glycerol kinase activity
183	((((((2 2 2) 2 (5 2 0)) 1 ((1 1 0) 1 (1 1 1))) 1 0) 1 0) 1 0)	0.511	monooxygenase activity
184	((((((1 1 1) 1 (1 1 1)) 2 ((2 2 2) 2 (2 2 2))) 3 5) 3 6) 3 0)	0.995	FMN binding
185	((((((2 2 2) 2 (2 2 1)) 2 ((1 1 1) 2 (1 2 2))) 2 0) 2 1) 2 7)	0.964	phosphoketolase activity
186	((((((1 1 0) 1 (1 1 2)) 2 ((2 2 2) 2 (2 2 2))) 1 0) 1 0) 1 1)	0.892	oxidoreductase activity
187	((((((3 1 1) 1 (1 1 2)) 1 ((1 1 1) 1 (2 1 1))) 1 0) 1 1) 1 6)	0.915	hydrolase activity
188	((((((1 2 2) 2 (2 2 2)) 1 ((2 1 1) 1 (1 1 1))) 1 0) 1 0) 1 0)	0.9	phosphoprotein phosphatase activity
189	((((((3 2 1) 2 (2 2 2)) 1 ((0 1 2) 1 (1 1 1))) 1 0) 1 0) 1 0)	0.711	NON ANNOTATED
190	((((((3 1 1) 1 (1 1 1)) 1 ((0 0 0) 1 (2 2 4))) 1 0) 1 0) 1 4)	0.692	metallopeptidase activity
191	((((((1 1 0) 2 (2 2 3)) 2 ((2 2 2) 2 (1 1 1))) 1 0) 1 0) 1 0)	0.783	NON ANNOTATED
192	((((((2 2 1) 2 (3 2 2)) 2 ((1 1 0) 2 (1 2 2))) 2 1) 2 0) 2 5)	0.86	protein binding
193	((((((2 2 2) 2 (1 2 2)) 2 ((2 2 1) 2 (1 1 1))) 2 0) 2 0) 2 7)	0.944	heme binding
194	((((((1 1 1) 1 (2 1 4)) 1 ((1 1 1) 1 (1 1 1))) 1 1) 1 0) 1 0)	0.896	transferase activity, transferring glycosyl groups
195	((((((2 2 3) 2 (2 2 1)) 1 ((1 1 1) 1 (1 1 1))) 2 1) 2 1) 2 5)	0.985	oligopeptide transporter activity
196	((((((3 1 1) 1 (1 1 3)) 1 ((1 1 1) 1 (1 1 1))) 1 1) 1 0) 1 1)	0.902	oligopeptide transporter activity
197	((((((2 2 2) 2 (2 2 2)) 1 ((1 1 1) 1 (1 1 1))) 2 3) 2 0) 2 4)	0.994	tetracycline:hydrogen antiporter activity
198	((((((3 2 3) 2 (2 2 1)) 1 ((1 1 1) 1 (1 1 0))) 1 2) 1 0) 1 0)	0.815	NON ANNOTATED
199	((((((1 1 2) 1 (0 1 1)) 1 ((1 1 1) 1 (2 2 4))) 1 0) 1 0) 1 0)	0.728	transcription factor activity
200	((((((1 1 0) 1 (1 1 2)) 1 ((1 1 2) 1 (1 1 4))) 1 0) 1 0) 1 1)	0.617	beta-lactamase activity
201	((((((2 2 2) 1 (0 1 1)) 1 ((1 1 2) 1 (0 1 4))) 1 0) 1 0) 1 0)	0.331	metallopeptidase activity
202	((((((1 1 0) 1 (1 1 1)) 1 ((2 2 5) 1 (0 1 2))) 1 0) 1 0) 1 5)	0.486	hydrolase activity, hydrolyzing O-glycosyl compounds
203	((((((1 1 1) 1 (1 1 0)) 1 ((2 2 4) 1 (0 1 3))) 1 0) 1 0) 1 0)	0.474	NON ANNOTATED
204	((((((2 1 1) 1 (1 1 4)) 1 ((2 2 2) 1 (0 0 0))) 1 0) 1 0) 1 0)	0.693	hydrolase activity
205	((((((9 2 2) 1 (0 1 1)) 1 ((0 0 0) 0 (0 0 0))) 1 0) 1 0) 1 0)	0.175	NON ANNOTATED
206	((((((3 2 2) 1 (0 1 2)) 1 ((2 2 3) 1 (0 0 0))) 1 0) 1 0) 1 0)	0.618	protein binding
207	((((((2 1 1) 1 (1 1 3)) 1 ((2 2 3) 1 (0 0 0))) 1 0) 1 0) 1 0)	0.715	protein binding
208	((((((0 0 0) 0 (0 0 0)) 1 ((11 2 1) 1 (0 0 0))) 1 0) 1 0) 1 0)	0.098	NON ANNOTATED
209	((((((0 0 0) 0 (0 0 0)) 1 ((12 2 0) 1 (0 0 0))) 1 0) 1 0) 1 0)	0.027	NON ANNOTATED
210	((((((0 0 0) 0 (0 0 0)) 1 ((12 2 0) 1 (0 0 0))) 1 1) 1 0) 1 2)	0.027	NON ANNOTATED
211	((((((2 1 0) 1 (1 1 3)) 1 ((1 1 1) 1 (1 1 2))) 1 0) 1 0) 1 0)	0.692	sugar:hydrogen symporter activity
212	((((((2 1 1) 1 (1 1 1)) 1 ((1 1 1) 1 (2 2 2))) 2 4) 2 0) 2 2)	0.982	transcription factor activity
213	((((((2 1 1) 1 (1 1 2)) 1 ((1 1 1) 1 (2 1 1))) 1 0) 1 0) 1 0)	0.89	transcription factor activity
214	((((((2 1 1) 1 (1 1 1)) 1 ((1 1 1) 1 (2 2 2))) 2 3) 2 0) 2 7)	0.985	oxidoreductase activity
215	((((((0 1 1) 1 (0 1 2)) 1 ((1 1 1) 1 (3 3 3))) 1 0) 1 1) 1 1)	0.8	acylglycerone-phosphate reductase activity
216	((((((1 1 1) 1 (0 1 0)) 1 ((0 0 0) 1 (8 2 1))) 1 0) 1 0) 1 0)	0.147	transposase activity
217	((((((0 1 2) 1 (1 1 2)) 1 ((1 1 1) 1 (3 1 1))) 1 0) 1 0) 1 2)	0.739	transposase activity
218	((((((2 1 0) 1 (1 1 1)) 1 ((1 1 0) 1 (4 2 2))) 1 0) 1 0) 1 0)	0.576	chitin binding
219	((((((1 1 2) 1 (1 1 1)) 1 ((1 1 1) 1 (2 2 2))) 1 0) 1 0) 1 0)	0.929	C-8 sterol isomerase activity
220	((((((1 1 1) 1 (1 1 1)) 1 ((2 1 1) 1 (2 2 2))) 1 0) 1 7) 1 0)	0.952	pyridoxal phosphate binding
221	((((((1 1 1) 1 (0 1 0)) 1 ((0 0 0) 1 (9 2 0))) 1 0) 1 0) 1 1)	0.034	DNA binding
222	((((((2 1 1) 1 (2 1 1)) 1 ((1 1 2) 1 (1 1 1))) 1 0) 1 0) 1 1)	0.932	transcription repressor activity
223	((((((1 2 2) 2 (2 2 2)) 1 ((1 1 1) 1 (1 1 1))) 2 7) 2 1) 2 0)	0.966	transcription repressor activity
224	((((((1 1 1) 1 (1 1 1)) 1 ((1 1 1) 1 (2 2 3))) 1 0) 1 0) 1 0)	0.944	transcription repressor activity
225	((((((2 2 2) 1 (1 1 1)) 1 ((1 1 1) 1 (1 1 2))) 2 2) 2 1) 2 7)	0.989	gamma-glutamyltransferase activity
226	((((((1 1 2) 1 (2 1 1)) 1 ((1 1 1) 1 (2 1 1))) 1 8) 1 0) 1 0)	0.829	aspartic-type endopeptidase activity
227	((((((3 1 1) 1 (1 1 1)) 1 ((1 1 1) 1 (1 1 2))) 1 0) 1 0) 1 0)	0.852	NON ANNOTATED
228	((((((0 1 1) 1 (1 1 1)) 1 ((3 2 2) 1 (1 1 2))) 1 0) 1 0) 1 0)	0.825	NON ANNOTATED
229	((((((2 2 2) 1 (1 1 1)) 1 ((1 1 1) 1 (1 1 2))) 1 0) 1 0) 1 7)	0.941	glutathione transferase activity
230	((((((2 1 1) 1 (1 1 2)) 1 ((1 1 0) 1 (2 2 2))) 1 0) 1 0) 1 5)	0.887	tripeptide transporter activity
231	((((((1 1 1) 1 (1 1 1)) 2 ((1 2 2) 2 (2 2 2))) 3 7) 3 3) 3 0)	0.985	inorganic phosphate transmembrane transporter activity
232	((((((2 2 2) 1 (1 1 1)) 1 ((2 1 1) 1 (1 1 1))) 1 0) 1 0) 1 0)	0.924	transferase activity
233	((((((2 1 1) 1 (1 1 2)) 1 ((1 1 2) 1 (1 1 1))) 1 0) 1 0) 1 0)	0.9	hydrolase activity
234	((((((2 2 2) 1 (1 1 1)) 1 ((1 1 1) 1 (1 1 2))) 2 0) 2 2) 2 6)	0.976	nucleic acid binding
235	((((((1 1 1) 1 (1 1 1)) 1 ((0 1 1) 1 (5 2 1))) 1 1) 1 0) 1 0)	0.643	hydrolase activity
236	((((((1 1 2) 1 (1 1 2)) 1 ((1 1 1) 1 (1 1 2))) 1 0) 1 1) 1 0)	0.921	RNA binding
237	((((((1 1 1) 1 (2 1 2)) 1 ((1 1 1) 1 (1 1 2))) 1 0) 1 0) 1 0)	0.909	oxidoreductase activity, acting on the CH-OH group of donors, NAD or NADP as acceptor
238	((((((0 1 1) 1 (1 1 1)) 2 ((2 2 1) 2 (3 2 2))) 2 4) 2 0) 2 3)	0.952	L-proline transmembrane transporter activity
239	((((((1 1 1) 1 (1 1 1)) 1 ((2 2 2) 1 (1 1 2))) 1 0) 1 0) 1 0)	0.941	oxidoreductase activity
240	((((((2 1 1) 1 (2 1 0)) 1 ((1 1 1) 1 (2 2 2))) 1 0) 1 0) 1 0)	0.82	monooxygenase activity
241	((((((3 1 1) 1 (0 1 1)) 1 ((2 1 1) 1 (1 1 2))) 1 0) 1 0) 1 6)	0.711	NON ANNOTATED
242	((((((1 1 1) 1 (1 1 3)) 1 ((1 1 0) 1 (2 2 2))) 1 0) 1 0) 1 0)	0.806	NON ANNOTATED
243	((((((1 1 1) 1 (1 1 1)) 1 ((1 1 1) 1 (2 2 3))) 2 1) 2 0) 2 7)	0.977	oxidoreductase activity
244	((((((2 2 2) 2 (1 2 2)) 1 ((1 1 1) 1 (1 1 1))) 1 0) 1 0) 1 7)	0.966	protein binding
245	((((((0 0 0) 1 (1 1 0)) 2 ((2 2 4) 2 (2 2 2))) 2 0) 2 8) 2 0)	0.639	alpha-amylase activity
246	((((((3 1 0) 1 (0 1 1)) 1 ((1 1 1) 1 (3 2 2))) 1 0) 1 0) 1 0)	0.569	transcription factor activity
247	((((((2 1 1) 1 (1 1 1)) 1 ((1 1 1) 1 (2 2 2))) 1 0) 1 0) 1 0)	0.929	transcription repressor activity
248	((((((1 1 1) 1 (1 1 2)) 1 ((1 1 0) 1 (1 1 4))) 1 0) 1 0) 1 1)	0.702	cofactor binding
249	((((((2 2 2) 1 (1 1 1)) 1 ((2 1 1) 1 (1 1 1))) 1 0) 1 0) 1 0)	0.924	cofactor binding
250	((((((1 1 1) 1 (1 1 1)) 1 ((1 1 2) 1 (2 2 2))) 1 0) 1 0) 1 7)	0.968	sugar:hydrogen symporter activity
251	((((((2 1 1) 1 (1 1 1)) 1 ((1 1 2) 1 (1 1 2))) 1 5) 1 0) 1 0)	0.895	sugar:hydrogen symporter activity
252	((((((3 1 0) 1 (1 1 1)) 1 ((1 1 1) 1 (3 1 1))) 1 0) 1 0) 1 0)	0.618	pectate lyase activity
253	((((((2 1 1) 1 (1 1 1)) 1 ((2 2 2) 1 (1 1 1))) 1 0) 1 0) 1 5)	0.968	pectate lyase activity
254	((((((2 2 1) 2 (2 2 2)) 1 ((1 1 1) 1 (1 1 1))) 2 1) 2 0) 2 7)	0.977	oxidoreductase activity
255	((((((1 1 1) 1 (2 1 1)) 1 ((1 1 1) 1 (2 2 2))) 1 0) 1 0) 1 4)	0.975	isomerase activity
256	((((((2 1 1) 1 (1 1 2)) 1 ((1 1 1) 1 (2 1 1))) 1 0) 1 0) 1 1)	0.925	nucleic acid binding
257	((((((1 1 1) 1 (1 1 1)) 1 ((1 1 2) 1 (2 2 2))) 1 0) 1 0) 1 0)	0.946	zinc ion binding
258	((((((2 1 1) 1 (1 1 1)) 1 ((1 1 2) 1 (1 1 2))) 1 0) 1 0) 1 0)	0.874	monooxygenase activity
259	((((((1 1 1) 1 (0 1 2)) 1 ((2 2 3) 1 (1 1 1))) 1 0) 1 0) 1 0)	0.831	rhodopsin-like receptor activity
260	((((((2 2 2) 1 (1 1 1)) 1 ((1 1 1) 1 (1 1 2))) 2 1) 2 0) 2 7)	0.966	C-22 sterol desaturase activity
261	((((((2 2 2) 1 (1 1 1)) 1 ((1 1 1) 1 (1 1 2))) 2 1) 2 1) 2 6)	0.985	oxidoreductase activity
262	((((((1 1 1) 1 (1 1 1)) 1 ((2 1 1) 1 (2 2 2))) 1 0) 1 0) 1 7)	0.968	sugar:hydrogen symporter activity
263	((((((1 2 2) 2 (2 2 2)) 1 ((1 1 1) 1 (1 1 1))) 1 0) 1 0) 1 6)	0.967	ceramidase activity
264	((((((2 1 1) 1 (1 1 1)) 1 ((1 1 1) 1 (2 2 2))) 2 1) 2 1) 2 6)	0.989	pyrroline-5-carboxylate reductase activity
265	((((((2 1 1) 1 (1 1 1)) 1 ((0 1 2) 1 (2 2 2))) 1 1) 1 0) 1 6)	0.895	polygalacturonase activity
266	((((((2 1 1) 1 (1 1 1)) 1 ((1 1 1) 1 (1 1 3))) 2 0) 2 4) 2 2)	0.951	heme transporter activity
267	((((((2 1 1) 1 (1 1 1)) 1 ((1 1 1) 1 (2 2 2))) 1 0) 1 0) 1 6)	0.963	oxidoreductase activity
268	((((((2 1 1) 1 (1 1 2)) 1 ((1 1 1) 1 (2 1 1))) 2 0) 2 3) 2 6)	0.973	amino acid transmembrane transporter activity
269	((((((1 1 2) 1 (0 1 3)) 1 ((2 2 2) 1 (1 1 0))) 1 0) 1 0) 1 2)	0.677	NON ANNOTATED
270	((((((2 2 1) 2 (2 2 2)) 1 ((1 1 1) 1 (1 1 1))) 2 0) 2 5) 2 2)	0.983	NON ANNOTATED
271	((((((1 1 1) 1 (1 1 1)) 1 ((2 2 3) 1 (1 1 1))) 1 0) 1 0) 1 5)	0.976	metallopeptidase activity
272	((((((4 1 1) 1 (0 1 1)) 1 ((1 1 2) 1 (1 1 1))) 1 0) 1 0) 1 4)	0.73	hydrolase activity
273	((((((2 2 2) 2 (1 2 2)) 1 ((2 1 1) 1 (1 1 0))) 1 0) 1 0) 1 0)	0.812	NON ANNOTATED
274	((((((2 1 1) 1 (1 1 1)) 1 ((1 1 1) 1 (2 2 2))) 1 0) 1 0) 1 7)	0.954	cyclopropane-fatty-acyl-phospholipid synthase activity
275	((((((3 1 1) 1 (1 1 1)) 1 ((2 1 0) 1 (2 1 1))) 1 0) 1 4) 1 0)	0.685	acyltransferase activity
276	((((((2 1 0) 1 (0 1 2)) 1 ((3 1 1) 1 (1 1 2))) 1 0) 1 0) 1 4)	0.543	hydrolase activity, hydrolyzing O-glycosyl compounds
277	((((((2 2 1) 2 (2 2 2)) 1 ((1 1 1) 1 (1 1 1))) 1 0) 1 1) 1 6)	0.978	long-chain-fatty-acid-CoA ligase activity
278	((((((1 1 1) 1 (2 1 1)) 1 ((1 1 1) 1 (1 1 3))) 1 0) 1 0) 1 7)	0.888	tryptophan synthase activity
279	((((((2 1 1) 1 (1 1 1)) 1 ((3 1 1) 1 (1 1 1))) 1 0) 1 0) 1 8)	0.881	oxidoreductase activity
280	((((((1 1 1) 1 (1 1 0)) 1 ((2 1 1) 1 (2 2 3))) 1 0) 1 3) 1 0)	0.901	tetracycline:hydrogen antiporter activity
281	((((((1 1 2) 1 (0 1 1)) 2 ((2 2 2) 2 (2 2 1))) 2 3) 2 1) 2 1)	0.953	iron ion binding
282	((((((1 1 1) 1 (1 1 1)) 1 ((2 1 1) 1 (2 2 2))) 1 7) 1 0) 1 0)	0.947	iron ion binding
283	((((((1 1 1) 1 (2 1 2)) 1 ((1 1 2) 1 (1 1 1))) 1 0) 1 0) 1 0)	0.924	oxidoreductase activity, acting on CH-OH group of donors
284	((((((2 2 2) 1 (1 1 1)) 1 ((1 1 1) 1 (1 1 2))) 1 0) 1 0) 1 0)	0.909	nucleoside-triphosphatase activity
285	((((((0 1 1) 1 (2 1 2)) 1 ((2 2 2) 1 (1 1 1))) 1 0) 1 0) 1 0)	0.839	NON ANNOTATED
286	((((((1 1 1) 1 (1 1 0)) 1 ((1 1 1) 1 (2 2 4))) 1 0) 1 0) 1 3)	0.896	monooxygenase activity
287	((((((2 2 2) 1 (1 1 1)) 1 ((1 1 2) 1 (1 1 1))) 1 0) 1 0) 1 1)	0.947	NON ANNOTATED
288	((((((2 1 0) 1 (0 1 6)) 1 ((2 1 0) 1 (1 1 0))) 1 0) 1 0) 1 0)	0.077	hydrolase activity
289	((((((1 1 2) 1 (1 1 1)) 1 ((2 1 1) 1 (1 1 2))) 1 0) 1 0) 1 0)	0.874	NON ANNOTATED
290	((((((3 1 1) 1 (1 1 1)) 1 ((2 1 1) 1 (1 1 1))) 1 0) 1 0) 1 5)	0.917	NON ANNOTATED
291	((((((3 1 1) 1 (1 1 2)) 1 ((0 1 1) 1 (1 1 2))) 1 0) 1 0) 1 0)	0.71	DNA binding
292	((((((5 1 0) 1 (1 1 0)) 1 ((1 1 1) 1 (1 1 2))) 1 0) 1 0) 1 0)	0.358	metallopeptidase activity
293	((((((4 1 1) 1 (1 1 1)) 1 ((1 1 1) 1 (1 1 1))) 1 0) 1 0) 1 0)	0.843	NON ANNOTATED
294	((((((1 1 1) 1 (2 1 1)) 1 ((2 2 2) 1 (1 1 1))) 1 0) 1 0) 1 1)	0.957	oxidoreductase activity
295	((((((2 1 0) 1 (1 1 1)) 1 ((2 2 2) 1 (1 1 2))) 1 0) 1 0) 1 2)	0.842	carbohydrate binding
296	((((((1 1 1) 1 (1 1 1)) 1 ((1 1 2) 1 (1 1 3))) 1 0) 1 0) 1 1)	0.911	carbohydrate binding
297	((((((1 1 3) 1 (0 1 2)) 1 ((1 1 1) 1 (1 1 2))) 1 0) 1 0) 1 0)	0.705	transcription repressor activity
298	((((((1 1 3) 1 (2 1 1)) 1 ((0 1 1) 1 (2 1 1))) 1 0) 1 1) 1 0)	0.751	oxidoreductase activity
299	((((((2 1 1) 1 (1 1 2)) 1 ((1 1 2) 1 (1 1 1))) 1 7) 1 0) 1 0)	0.886	oxidoreductase activity
300	((((((2 2 1) 2 (2 2 3)) 1 ((0 1 1) 1 (0 1 2))) 1 0) 1 0) 1 0)	0.566	protein binding
301	((((((2 2 2) 1 (0 1 1)) 1 ((1 1 2) 1 (0 1 3))) 1 0) 1 0) 1 0)	0.478	oxidoreductase activity
302	((((((0 1 1) 1 (3 1 1)) 1 ((1 1 3) 1 (0 1 2))) 1 0) 1 0) 1 0)	0.416	N-acetyltransferase activity
303	((((((1 1 1) 1 (1 1 4)) 1 ((1 1 2) 1 (0 1 1))) 1 0) 1 0) 1 0)	0.686	monooxygenase activity
304	((((((1 1 1) 1 (1 1 2)) 1 ((1 1 2) 1 (0 1 3))) 1 0) 1 0) 1 0)	0.635	NON ANNOTATED
305	((((((3 2 1) 2 (2 2 2)) 1 ((2 1 1) 1 (0 0 0))) 1 0) 1 0) 1 0)	0.782	monooxygenase activity
306	((((((0 0 0) 0 (0 0 0)) 1 ((11 2 0) 1 (0 0 0))) 1 0) 1 0) 1 0)	0.048	NON ANNOTATED
307	((((((0 0 0) 0 (0 0 0)) 1 ((11 2 0) 1 (0 0 0))) 1 0) 1 0) 1 0)	0.048	subtilase activity
308	((((((2 1 1) 1 (1 1 1)) 1 ((1 1 1) 1 (2 1 1))) 1 0) 1 0) 1 0)	0.927	hydrolase activity
309	((((((1 1 2) 1 (2 1 1)) 1 ((1 1 1) 1 (1 1 1))) 1 1) 1 0) 1 0)	0.954	protein binding
310	((((((2 1 1) 1 (1 1 1)) 1 ((1 1 1) 1 (1 1 2))) 2 2) 2 1) 2 6)	0.994	electron carrier activity
311	((((((2 2 2) 1 (1 1 1)) 1 ((1 1 1) 1 (1 1 1))) 2 1) 2 1) 2 7)	0.997	transferase activity, transferring glycosyl groups
312	((((((1 1 1) 1 (1 1 1)) 1 ((1 1 1) 1 (2 2 2))) 2 2) 2 0) 2 6)	0.997	NON ANNOTATED
313	((((((1 1 2) 1 (1 1 2)) 1 ((1 1 1) 1 (1 1 1))) 1 1) 1 0) 1 6)	0.978	hydrolase activity, acting on glycosyl bonds
314	((((((1 1 1) 1 (1 1 1)) 1 ((2 2 2) 1 (1 1 1))) 1 0) 1 0) 1 0)	0.961	hydrolase activity, hydrolyzing O-glycosyl compounds
315	((((((2 1 1) 1 (1 1 1)) 1 ((1 1 1) 1 (2 1 1))) 1 0) 1 0) 1 6)	0.955	methionyl aminopeptidase activity
316	((((((1 1 1) 1 (1 1 1)) 1 ((2 1 1) 1 (2 1 1))) 1 0) 1 0) 1 6)	0.967	inorganic anion transmembrane transporter activity
317	((((((3 1 0) 1 (0 1 1)) 1 ((0 0 0) 1 (4 2 2))) 1 0) 1 0) 1 0)	0.386	inorganic anion transmembrane transporter activity
318	((((((5 1 0) 1 (0 1 1)) 1 ((0 0 0) 1 (1 1 3))) 1 0) 1 0) 1 0)	0.216	transferase activity, transferring hexosyl groups
319	((((((1 1 1) 1 (1 1 1)) 1 ((1 1 1) 1 (2 2 2))) 1 0) 1 0) 1 0)	0.962	hydrolase activity, hydrolyzing O-glycosyl compounds
320	((((((1 1 1) 1 (1 1 1)) 1 ((1 1 1) 1 (3 1 1))) 1 0) 1 0) 1 3)	0.963	hydrolase activity, hydrolyzing O-glycosyl compounds
321	((((((2 1 1) 1 (2 1 1)) 1 ((1 1 1) 1 (1 1 1))) 2 4) 2 0) 2 3)	0.986	drug transporter activity
322	((((((2 2 2) 1 (1 1 1)) 1 ((1 1 0) 1 (2 1 1))) 2 0) 2 3) 2 6)	0.949	transferase activity
323	((((((2 1 1) 1 (1 1 2)) 1 ((1 1 0) 1 (2 1 1))) 1 0) 1 1) 1 6)	0.905	potassium channel activity
324	((((((1 1 1) 1 (1 1 1)) 1 ((2 1 1) 1 (2 1 1))) 1 0) 1 0) 1 2)	0.968	fatty-acyl-CoA synthase activity
325	((((((1 1 1) 1 (1 1 2)) 1 ((1 1 1) 1 (1 1 2))) 2 1) 2 0) 2 7)	0.974	uracil:cation symporter activity
326	((((((3 1 0) 1 (0 1 1)) 1 ((0 0 0) 1 (3 3 3))) 1 0) 1 0) 1 0)	0.463	uracil:cation symporter activity
327	((((((1 1 2) 1 (2 1 1)) 1 ((1 1 1) 1 (1 1 1))) 1 0) 1 0) 1 0)	0.943	NON ANNOTATED
328	((((((2 1 1) 1 (2 1 1)) 1 ((1 1 1) 1 (1 1 1))) 1 0) 1 0) 1 7)	0.964	L-iditol 2-dehydrogenase activity
329	((((((1 1 1) 1 (0 1 1)) 1 ((1 1 2) 1 (2 2 2))) 1 0) 1 0) 1 5)	0.953	oxidoreductase activity
330	((((((1 1 1) 1 (0 1 0)) 1 ((1 1 1) 1 (1 2 5))) 1 0) 1 2) 1 0)	0.633	transmembrane transporter activity
331	((((((1 1 1) 1 (2 1 1)) 1 ((0 0 0) 1 (4 1 1))) 1 0) 1 5) 1 0)	0.701	DNA binding
332	((((((2 1 1) 1 (1 1 1)) 1 ((1 1 2) 1 (1 1 1))) 1 0) 1 0) 1 7)	0.954	DNA binding
333	((((((1 1 0) 1 (1 1 1)) 1 ((2 1 1) 1 (2 2 2))) 1 0) 1 0) 1 0)	0.894	3-oxoacyl-[acyl-carrier-protein] reductase activity
334	((((((1 1 1) 1 (1 1 1)) 1 ((1 1 1) 1 (2 2 2))) 1 0) 1 0) 1 7)	0.978	protein binding
335	((((((1 1 1) 1 (1 1 2)) 1 ((1 1 1) 1 (2 1 1))) 1 0) 1 1) 1 6)	0.977	nucleic acid binding
336	((((((1 1 2) 1 (1 1 1)) 1 ((2 1 1) 1 (1 1 1))) 1 0) 1 1) 1 6)	0.977	aminoacyl-tRNA hydrolase activity
337	((((((1 1 1) 1 (1 1 1)) 1 ((0 1 1) 1 (2 2 3))) 1 0) 1 0) 1 6)	0.929	nucleic acid binding
338	((((((2 1 1) 1 (0 1 2)) 1 ((0 1 1) 1 (1 1 3))) 1 0) 1 0) 1 0)	0.585	oxidoreductase activity
339	((((((2 1 1) 1 (2 1 1)) 1 ((0 1 1) 1 (1 1 2))) 2 2) 2 0) 2 6)	0.921	alpha-glucosidase activity
340	((((((2 1 1) 1 (1 1 2)) 1 ((1 1 1) 1 (1 1 1))) 1 2) 1 0) 1 0)	0.963	ion binding
341	((((((2 1 1) 1 (1 1 1)) 1 ((0 1 2) 1 (2 1 1))) 1 0) 1 0) 1 1)	0.818	oxidoreductase activity
342	((((((2 1 0) 1 (1 1 1)) 1 ((1 1 0) 1 (2 2 3))) 1 0) 1 0) 1 0)	0.69	oxidoreductase activity
343	((((((1 1 1) 1 (1 1 1)) 1 ((1 1 1) 1 (2 2 2))) 2 2) 2 1) 2 6)	1.0	serine C-palmitoyltransferase activity
344	((((((1 1 2) 1 (1 1 1)) 1 ((1 1 1) 1 (2 1 1))) 2 1) 2 4) 2 1)	0.985	methyltransferase activity
345	((((((1 1 2) 1 (1 1 2)) 1 ((1 1 1) 1 (2 1 0))) 1 0) 1 0) 1 0)	0.768	oxidoreductase activity, acting on paired donors, with incorporation or reduction of molecular oxygen, reduced flavin or flavoprotein as one donor, and incorporation of one atom of oxygen
346	((((((2 2 2) 1 (1 1 1)) 1 ((1 1 1) 1 (1 1 1))) 1 0) 1 0) 1 0)	0.952	protein disulfide oxidoreductase activity
347	((((((1 1 1) 1 (1 1 1)) 1 ((1 1 1) 1 (2 2 2))) 2 1) 2 0) 2 7)	0.991	delta24(24-1) sterol reductase activity
348	((((((1 1 1) 1 (1 1 2)) 1 ((1 1 0) 1 (1 1 3))) 1 0) 1 0) 1 0)	0.782	nucleotide binding
349	((((((2 1 1) 1 (0 1 2)) 1 ((1 1 1) 1 (1 1 2))) 1 0) 1 0) 1 6)	0.832	nucleotide binding
350	((((((2 2 2) 2 (1 2 2)) 1 ((0 0 0) 1 (2 1 1))) 1 0) 1 0) 1 0)	0.846	protein kinase activity
351	((((((0 0 0) 0 (0 0 0)) 1 ((0 0 0) 1 (10 2 0))) 1 0) 1 0) 1 0)	0.037	NON ANNOTATED
352	((((((2 1 1) 1 (1 1 1)) 1 ((2 1 1) 1 (1 1 1))) 2 2) 2 5) 2 0)	0.977	alcohol dehydrogenase activity
353	((((((2 1 1) 1 (1 1 1)) 1 ((1 1 1) 1 (2 1 1))) 2 1) 2 2) 2 6)	0.995	Gly-X carboxypeptidase activity
354	((((((3 2 2) 1 (0 1 1)) 1 ((1 1 1) 1 (1 1 1))) 1 0) 1 0) 1 5)	0.915	NON ANNOTATED
355	((((((1 1 0) 1 (1 1 2)) 1 ((1 1 1) 1 (1 1 3))) 1 0) 1 0) 1 1)	0.813	cysteine-type endopeptidase activity
356	((((((3 1 0) 1 (0 1 1)) 1 ((1 1 1) 1 (2 2 2))) 1 0) 1 0) 1 0)	0.663	tetracycline:hydrogen antiporter activity
357	((((((1 1 2) 1 (0 1 1)) 1 ((2 1 1) 1 (1 1 2))) 2 1) 2 2) 2 5)	0.967	zinc ion binding
358	((((((0 1 2) 1 (1 1 1)) 1 ((2 1 1) 1 (1 1 2))) 1 1) 1 0) 1 1)	0.864	NON ANNOTATED
359	((((((1 1 1) 1 (1 1 1)) 1 ((1 1 1) 1 (2 2 2))) 2 2) 2 2) 2 3)	1.0	cation binding
360	((((((2 1 1) 1 (1 1 1)) 1 ((1 1 1) 1 (1 1 2))) 1 0) 1 0) 1 6)	0.955	cation binding
361	((((((2 1 1) 1 (1 1 2)) 1 ((1 1 1) 1 (1 1 1))) 1 4) 1 1) 1 0)	0.977	proteasome activator activity
362	((((((1 1 1) 1 (2 1 2)) 1 ((1 1 1) 1 (1 1 1))) 1 0) 1 0) 1 6)	0.977	NON ANNOTATED
363	((((((2 1 1) 1 (1 1 1)) 1 ((1 1 1) 1 (2 1 1))) 1 0) 1 0) 1 6)	0.955	transferase activity, transferring hexosyl groups
364	((((((2 1 1) 1 (1 1 1)) 1 ((0 1 1) 1 (2 2 2))) 1 0) 1 0) 1 0)	0.866	cation binding
365	((((((2 1 1) 1 (1 1 1)) 1 ((1 1 1) 1 (1 1 2))) 1 0) 1 0) 1 0)	0.927	transcription factor activity
366	((((((1 1 1) 1 (1 1 1)) 1 ((2 2 2) 1 (1 1 1))) 1 0) 1 1) 1 6)	0.992	transmembrane transporter activity
367	((((((2 1 1) 1 (1 1 2)) 1 ((1 1 1) 1 (1 1 1))) 2 0) 2 2) 2 5)	0.987	transmembrane transporter activity
368	((((((1 1 0) 1 (0 1 1)) 1 ((1 1 1) 1 (4 2 2))) 1 0) 1 0) 1 1)	0.785	NON ANNOTATED
369	((((((0 0 0) 1 (3 1 1)) 1 ((1 1 1) 1 (1 1 3))) 1 0) 1 2) 1 0)	0.715	hydrolase activity
370	((((((2 2 2) 2 (1 2 2)) 1 ((1 1 1) 1 (1 1 0))) 1 0) 1 0) 1 1)	0.909	amino acid transmembrane transporter activity
371	((((((1 1 1) 1 (2 1 2)) 1 ((1 1 1) 1 (1 1 1))) 1 0) 1 0) 1 6)	0.977	protein binding
372	((((((1 1 1) 1 (1 1 1)) 1 ((2 2 2) 1 (1 1 1))) 1 6) 1 0) 1 0)	0.974	two-component response regulator activity
373	((((((1 1 2) 1 (0 1 1)) 1 ((1 1 1) 1 (2 2 2))) 1 0) 1 0) 1 0)	0.878	transcription factor activity
374	((((((2 1 1) 1 (1 1 1)) 1 ((2 1 1) 1 (1 1 1))) 1 0) 1 2) 1 2)	0.983	transcription factor activity
375	((((((1 1 1) 1 (1 1 1)) 1 ((1 1 1) 1 (2 2 2))) 1 0) 1 0) 1 0)	0.962	transferase activity
376	((((((1 1 1) 1 (1 1 1)) 1 ((1 1 1) 1 (2 2 2))) 2 0) 2 2) 2 6)	0.998	N-acetyltransferase activity
377	((((((1 1 1) 1 (1 1 1)) 1 ((1 1 1) 1 (2 2 2))) 1 0) 1 0) 1 5)	0.985	oxidoreductase activity
378	((((((2 2 2) 1 (1 1 1)) 1 ((1 1 1) 1 (1 1 1))) 1 0) 1 0) 1 3)	0.977	NON ANNOTATED
379	((((((2 2 2) 1 (0 1 0)) 1 ((0 1 1) 1 (1 1 4))) 1 0) 1 0) 1 4)	0.435	pyridoxal phosphate binding
380	((((((2 1 1) 1 (1 1 1)) 1 ((2 1 1) 1 (1 1 1))) 2 1) 2 1) 2 5)	0.991	transcription factor activity
381	((((((1 1 1) 1 (1 1 1)) 1 ((2 2 2) 1 (1 1 1))) 1 0) 1 0) 1 7)	0.977	succinate dehydrogenase (ubiquinone) activity
382	((((((1 1 1) 1 (1 1 1)) 1 ((2 2 2) 1 (1 1 1))) 1 0) 1 0) 1 4)	0.986	epoxide hydrolase activity
383	((((((3 1 1) 1 (0 1 1)) 1 ((1 1 0) 1 (3 1 1))) 1 0) 1 2) 1 1)	0.652	epoxide hydrolase activity
384	((((((6 1 1) 1 (0 1 0)) 1 ((1 1 0) 1 (1 1 1))) 1 0) 1 0) 1 0)	0.335	NON ANNOTATED
385	((((((2 1 1) 1 (1 1 1)) 1 ((2 1 1) 1 (1 1 1))) 1 0) 1 0) 1 7)	0.954	iron ion binding
386	((((((3 1 1) 1 (1 1 1)) 1 ((1 1 1) 1 (1 1 1))) 1 0) 1 0) 1 7)	0.945	sugar:hydrogen symporter activity
387	((((((0 0 0) 0 (0 0 0)) 1 ((3 1 1) 1 (1 2 5))) 1 0) 1 0) 1 0)	0.562	NON ANNOTATED
388	((((((2 1 1) 1 (0 1 0)) 1 ((2 2 2) 1 (2 1 1))) 1 0) 1 0) 1 0)	0.77	amino acid transmembrane transporter activity
389	((((((1 1 0) 1 (0 1 0)) 1 ((1 1 1) 1 (2 2 5))) 1 1) 1 0) 1 0)	0.607	amino acid transmembrane transporter activity
390	((((((1 1 2) 1 (1 1 2)) 1 ((1 1 1) 1 (1 1 1))) 1 0) 1 0) 1 0)	0.943	amino acid transmembrane transporter activity
391	((((((2 2 2) 1 (1 1 1)) 1 ((1 1 1) 1 (1 1 1))) 1 0) 1 0) 1 7)	0.971	malonate-semialdehyde dehydrogenase (acetylating) activity
392	((((((1 1 1) 1 (1 1 1)) 1 ((1 1 1) 1 (2 2 2))) 2 1) 2 0) 2 7)	0.991	peptidyl-prolyl cis-trans isomerase activity
393	((((((1 1 1) 1 (1 1 1)) 1 ((2 2 2) 1 (1 1 1))) 1 0) 1 0) 1 0)	0.961	protein binding
394	((((((1 1 1) 1 (1 1 1)) 1 ((1 1 2) 1 (1 1 2))) 1 1) 1 0) 1 6)	0.977	ATP binding
395	((((((1 1 1) 1 (1 1 2)) 1 ((1 1 1) 1 (1 1 2))) 1 0) 1 0) 1 7)	0.954	oxidoreductase activity
396	((((((1 1 1) 1 (1 1 2)) 1 ((1 1 1) 1 (2 1 1))) 1 0) 1 1) 1 6)	0.977	hydrolase activity, acting on glycosyl bonds
397	((((((1 1 1) 1 (1 1 1)) 1 ((1 1 1) 1 (2 2 2))) 1 0) 1 0) 1 6)	0.983	hydrolase activity, acting on ester bonds
398	((((((1 1 1) 1 (1 1 1)) 1 ((1 1 1) 1 (2 2 2))) 1 1) 1 0) 1 6)	0.992	heme binding
399	((((((3 1 0) 1 (1 1 1)) 1 ((0 1 1) 1 (3 1 1))) 1 0) 1 0) 1 0)	0.506	hydrolase activity, acting on ester bonds
400	((((((1 1 1) 1 (1 1 1)) 1 ((1 1 1) 1 (1 1 3))) 1 0) 1 0) 1 5)	0.957	oxidoreductase activity
401	((((((2 1 1) 1 (1 1 1)) 1 ((1 1 1) 1 (1 1 2))) 1 0) 1 0) 1 7)	0.951	NON ANNOTATED
402	((((((1 1 2) 1 (1 1 1)) 1 ((1 1 1) 1 (2 1 1))) 1 0) 1 7) 1 0)	0.923	NON ANNOTATED
403	((((((1 1 1) 1 (1 1 1)) 1 ((1 1 2) 1 (1 1 2))) 1 0) 1 0) 1 7)	0.957	acetolactate synthase activity
404	((((((1 1 1) 1 (1 1 1)) 1 ((2 1 1) 1 (1 1 2))) 2 1) 2 1) 2 5)	0.991	phosphoprotein phosphatase activity
405	((((((1 1 1) 1 (0 1 2)) 1 ((1 1 2) 1 (1 1 2))) 1 0) 1 0) 1 4)	0.881	epoxide hydrolase activity
406	((((((1 1 1) 1 (2 1 1)) 1 ((1 1 1) 1 (2 1 1))) 1 0) 1 0) 1 0)	0.933	epoxide hydrolase activity
407	((((((1 1 1) 1 (1 1 1)) 1 ((1 1 1) 1 (2 2 2))) 1 1) 1 0) 1 5)	0.993	calmodulin binding
408	((((((1 1 1) 1 (1 1 1)) 1 ((1 1 2) 1 (2 1 1))) 1 0) 1 0) 1 6)	0.967	FAD binding
409	((((((2 1 1) 1 (1 1 2)) 1 ((1 1 1) 1 (1 1 1))) 1 0) 1 0) 1 7)	0.964	acetate-CoA ligase activity
410	((((((2 1 1) 1 (1 1 1)) 1 ((1 1 0) 1 (1 1 3))) 1 0) 1 0) 1 0)	0.766	monooxygenase activity
411	((((((1 1 2) 1 (2 1 1)) 1 ((1 1 1) 1 (1 1 1))) 2 1) 2 2) 2 6)	0.998	caspase activity
412	((((((2 1 1) 1 (1 1 1)) 1 ((2 1 1) 1 (1 1 1))) 1 3) 1 0) 1 2)	0.983	N-acetyltransferase activity
413	((((((0 1 1) 1 (1 1 1)) 1 ((3 2 2) 1 (1 1 1))) 1 0) 1 0) 1 6)	0.931	N-acetyltransferase activity
414	((((((1 1 2) 1 (1 1 2)) 1 ((1 1 1) 1 (1 1 1))) 1 0) 1 2) 1 4)	0.989	transferase activity
415	((((((1 1 1) 1 (1 1 1)) 1 ((1 1 1) 1 (1 1 3))) 1 0) 1 1) 1 5)	0.977	acetyltransferase activity
416	((((((1 1 1) 1 (1 1 1)) 1 ((2 2 2) 1 (1 1 1))) 1 0) 1 0) 1 6)	0.983	ATP binding
417	((((((1 1 0) 1 (1 1 3)) 1 ((0 0 0) 1 (3 2 2))) 1 0) 1 0) 1 0)	0.658	ATP binding
418	((((((2 1 1) 1 (1 1 1)) 1 ((1 1 1) 1 (2 1 1))) 1 0) 1 0) 1 0)	0.927	oxidoreductase activity
419	((((((2 1 1) 1 (2 1 1)) 1 ((1 1 1) 1 (1 1 1))) 2 4) 2 2) 2 0)	0.983	pepsin A activity
420	((((((1 1 1) 1 (1 1 3)) 1 ((1 1 1) 1 (1 1 1))) 2 2) 2 1) 2 4)	0.996	mannosyltransferase activity
421	((((((1 1 0) 1 (1 1 2)) 1 ((0 0 0) 1 (2 2 4))) 1 3) 1 0) 1 0)	0.687	NON ANNOTATED
422	((((((0 1 1) 1 (3 1 1)) 1 ((1 1 1) 1 (2 1 1))) 1 0) 1 0) 1 0)	0.79	sugar:hydrogen symporter activity
423	((((((1 1 1) 1 (1 1 1)) 1 ((2 2 2) 1 (1 1 1))) 1 0) 1 0) 1 0)	0.961	G-protein coupled receptor activity
424	((((((1 1 2) 1 (2 1 1)) 1 ((1 1 1) 1 (1 1 1))) 1 0) 1 0) 1 0)	0.943	pepsin A activity
425	((((((1 1 1) 1 (1 1 1)) 1 ((1 1 2) 1 (1 1 2))) 1 0) 1 0) 1 0)	0.941	calcium ion binding
426	((((((2 2 2) 1 (2 1 0)) 1 ((1 1 1) 1 (1 1 1))) 1 1) 1 0) 1 1)	0.945	inositol-1,4-bisphosphate 1-phosphatase activity
427	((((((1 1 1) 1 (1 1 1)) 1 ((2 2 2) 1 (1 1 1))) 2 1) 2 0) 2 7)	0.991	lyase activity
428	((((((2 2 2) 2 (2 2 1)) 1 ((0 1 1) 1 (1 1 1))) 2 5) 2 2) 2 0)	0.959	iron ion binding
429	((((((1 1 2) 1 (1 1 2)) 1 ((1 1 1) 1 (1 1 1))) 1 0) 1 0) 1 7)	0.964	methyltransferase activity
430	((((((1 1 1) 1 (2 1 1)) 1 ((1 1 2) 1 (1 1 1))) 1 0) 1 0) 1 0)	0.943	NON ANNOTATED
431	((((((1 1 0) 1 (1 1 3)) 1 ((0 0 0) 1 (2 2 3))) 1 0) 1 0) 1 0)	0.658	NON ANNOTATED
432	((((((2 1 0) 1 (1 1 2)) 1 ((2 1 1) 1 (1 1 1))) 1 0) 1 0) 1 2)	0.863	hydrolase activity, hydrolyzing O-glycosyl compounds
433	((((((1 1 1) 1 (1 1 1)) 1 ((1 1 1) 1 (1 1 3))) 2 0) 2 1) 2 7)	0.968	octanol dehydrogenase activity
434	((((((1 1 2) 1 (1 1 2)) 1 ((1 1 1) 1 (1 1 1))) 2 0) 2 1) 2 7)	0.977	hydrolase activity, acting on carbon-nitrogen (but not peptide) bonds
435	((((((1 1 1) 1 (1 1 1)) 1 ((1 1 1) 1 (1 1 3))) 2 3) 2 0) 2 4)	0.979	NON ANNOTATED
436	((((((1 1 1) 1 (1 1 1)) 1 ((1 1 1) 1 (1 1 3))) 1 0) 1 0) 1 7)	0.946	NON ANNOTATED
437	((((((1 1 1) 1 (1 1 2)) 1 ((2 1 1) 1 (1 1 1))) 1 1) 1 0) 1 0)	0.953	hydrolase activity, hydrolyzing O-glycosyl compounds
438	((((((2 1 1) 1 (1 1 1)) 1 ((1 1 1) 1 (1 1 2))) 1 0) 1 0) 1 0)	0.927	hydrolase activity, acting on carbon-nitrogen (but not peptide) bonds, in cyclic amides
439	((((((2 1 1) 1 (1 1 2)) 1 ((1 1 1) 1 (1 1 1))) 1 0) 1 0) 1 0)	0.943	protein kinase activity
440	((((((2 1 1) 1 (1 1 1)) 1 ((1 1 1) 1 (1 1 2))) 2 0) 2 3) 2 6)	0.984	ribokinase activity
441	((((((1 1 2) 1 (1 1 2)) 1 ((2 1 0) 1 (1 1 1))) 1 0) 1 0) 1 0)	0.812	ribokinase activity
442	((((((2 1 1) 1 (1 1 1)) 1 ((1 1 2) 1 (1 1 1))) 1 0) 1 0) 1 6)	0.964	aminoacyl-tRNA ligase activity
443	((((((2 2 2) 1 (1 1 1)) 1 ((1 1 1) 1 (1 1 1))) 1 0) 1 0) 1 5)	0.977	hydrolase activity, acting on carbon-nitrogen (but not peptide) bonds
444	((((((2 1 1) 1 (1 1 1)) 1 ((1 1 1) 1 (1 1 2))) 1 0) 1 0) 1 6)	0.955	acid phosphatase activity
445	((((((1 1 1) 1 (1 1 1)) 1 ((1 1 1) 1 (2 2 2))) 1 0) 1 0) 1 7)	0.978	oxidoreductase activity
446	((((((1 1 2) 1 (1 1 1)) 1 ((1 1 1) 1 (1 1 2))) 2 2) 2 0) 2 6)	0.977	fatty acid elongase activity
447	((((((2 2 2) 1 (1 1 1)) 1 ((1 1 1) 1 (1 1 1))) 2 2) 2 2) 2 5)	1.0	flavin-containing monooxygenase activity
448	((((((1 1 3) 1 (1 1 1)) 1 ((1 1 1) 1 (1 1 1))) 1 3) 1 0) 1 0)	0.945	cation binding
449	((((((2 1 1) 1 (1 1 1)) 1 ((1 1 1) 1 (1 1 2))) 2 7) 2 0) 2 1)	0.952	amino acid transmembrane transporter activity
450	((((((2 1 1) 1 (0 1 1)) 1 ((0 1 1) 1 (1 1 4))) 1 0) 1 0) 1 0)	0.549	pyruvate decarboxylase activity
451	((((((1 1 2) 1 (0 1 1)) 1 ((1 1 1) 1 (1 1 3))) 1 0) 1 0) 1 3)	0.837	transcription factor activity
452	((((((2 1 1) 1 (1 1 1)) 1 ((0 1 1) 1 (2 2 2))) 1 0) 1 0) 1 0)	0.866	polygalacturonase activity
453	((((((1 1 1) 1 (2 1 2)) 1 ((1 1 1) 1 (1 1 1))) 1 0) 1 2) 1 4)	0.993	NON ANNOTATED
454	((((((1 1 2) 1 (1 1 2)) 1 ((1 1 1) 1 (1 1 1))) 1 0) 1 0) 1 5)	0.971	hydrolase activity
455	((((((2 1 1) 1 (1 1 1)) 1 ((1 1 1) 1 (1 1 2))) 1 0) 1 3) 1 1)	0.976	oxidoreductase activity
456	((((((2 1 1) 1 (1 1 1)) 1 ((1 1 1) 1 (1 1 2))) 1 0) 1 0) 1 7)	0.951	oxidoreductase activity
457	((((((2 1 1) 1 (1 1 2)) 1 ((1 1 1) 1 (1 1 1))) 1 0) 1 0) 1 0)	0.943	hydrolase activity
458	((((((1 1 2) 1 (1 1 1)) 1 ((2 1 1) 1 (1 1 1))) 1 0) 1 0) 1 7)	0.954	monooxygenase activity
459	((((((1 1 2) 1 (0 1 5)) 1 ((0 0 0) 1 (1 1 1))) 1 0) 1 0) 1 0)	0.561	peroxidase activity
460	((((((1 1 1) 1 (2 1 2)) 1 ((2 1 0) 1 (1 1 1))) 1 0) 1 0) 1 0)	0.833	beta-lactamase activity
461	((((((1 1 1) 1 (2 1 1)) 1 ((2 1 1) 1 (1 1 1))) 2 0) 2 1) 2 7)	0.977	transmembrane transporter activity
462	((((((3 1 0) 1 (1 1 3)) 1 ((1 1 1) 1 (0 1 1))) 1 0) 1 0) 1 0)	0.552	metallopeptidase activity
463	((((((2 2 3) 1 (0 1 1)) 1 ((0 0 0) 1 (0 1 4))) 1 0) 1 0) 1 0)	0.27	metallopeptidase activity
464	((((((1 1 0) 1 (2 1 2)) 1 ((2 1 1) 1 (0 1 2))) 1 0) 1 0) 1 0)	0.604	ATP binding
465	((((((1 1 0) 1 (1 1 3)) 1 ((3 1 1) 1 (0 1 1))) 1 0) 1 0) 1 2)	0.622	oxidoreductase activity
466	((((((2 2 2) 1 (1 1 1)) 1 ((1 1 1) 1 (0 1 2))) 2 2) 2 1) 2 5)	0.959	oxidoreductase activity
467	((((((8 1 0) 1 (1 1 1)) 1 ((0 0 0) 0 (0 0 0))) 1 0) 1 0) 1 0)	0.187	NON ANNOTATED
468	((((((8 1 0) 1 (0 1 0)) 1 ((1 1 1) 1 (0 0 0))) 1 1) 1 2) 1 0)	0.096	protein binding
469	((((((1 1 1) 1 (3 1 2)) 1 ((1 1 2) 1 (0 0 0))) 1 0) 1 0) 1 6)	0.865	transferase activity
470	((((((1 1 1) 1 (1 1 1)) 1 ((3 2 3) 1 (0 0 0))) 1 0) 1 0) 1 0)	0.895	NON ANNOTATED
471	((((((0 0 0) 0 (0 0 0)) 1 ((1 2 9) 1 (0 0 0))) 1 0) 1 0) 1 0)	0.28	NON ANNOTATED
472	((((((0 0 0) 0 (0 0 0)) 1 ((1 2 9) 1 (0 0 0))) 1 0) 1 0) 1 0)	0.28	NON ANNOTATED
473	((((((0 0 0) 0 (0 0 0)) 1 ((9 2 1) 1 (0 0 0))) 1 0) 1 0) 1 0)	0.28	NON ANNOTATED
474	((((((0 0 0) 1 (2 2 8)) 1 ((0 0 0) 0 (0 0 0))) 1 0) 1 0) 1 0)	0.278	NON ANNOTATED
475	((((((0 0 0) 1 (0 1 10)) 1 ((0 0 0) 0 (0 0 0))) 1 0) 1 0) 1 0)	0.074	NON ANNOTATED
476	((((((0 0 0) 0 (0 0 0)) 1 ((10 2 0) 1 (0 0 0))) 1 0) 1 0) 1 0)	0.08	metalloendopeptidase activity
477	((((((0 0 0) 0 (0 0 0)) 1 ((10 2 0) 1 (0 0 0))) 1 0) 1 0) 1 0)	0.08	oxidoreductase activity
478	((((((0 0 0) 0 (0 0 0)) 1 ((10 2 0) 1 (0 0 0))) 1 0) 1 0) 1 0)	0.08	protein binding
479	((((((0 0 0) 0 (0 0 0)) 1 ((10 2 0) 1 (0 0 0))) 1 0) 1 0) 1 0)	0.08	NON ANNOTATED
480	((((((0 1 10) 1 (0 1 0)) 1 ((0 0 0) 0 (0 0 0))) 1 0) 1 0) 1 0)	0.03	NON ANNOTATED
481	((((((1 1 0) 1 (0 1 4)) 1 ((1 1 1) 1 (1 1 1))) 1 0) 1 0) 1 1)	0.742	oxidoreductase activity
482	((((((1 1 1) 1 (1 1 1)) 1 ((1 1 2) 1 (1 1 1))) 1 0) 1 0) 1 0)	0.967	metal ion transmembrane transporter activity
483	((((((1 1 1) 1 (1 1 1)) 1 ((1 1 1) 1 (2 1 1))) 2 3) 2 3) 2 0)	0.993	NON ANNOTATED
484	((((((1 1 1) 1 (1 1 2)) 1 ((1 1 1) 1 (1 1 1))) 1 0) 1 0) 1 0)	0.967	NON ANNOTATED
485	((((((1 1 1) 1 (1 1 1)) 1 ((1 1 1) 1 (1 1 2))) 2 0) 2 2) 2 6)	0.996	hydroxymethylbilane synthase activity
486	((((((1 1 0) 1 (0 1 1)) 1 ((2 1 1) 1 (2 2 2))) 1 0) 1 0) 1 0)	0.83	NON ANNOTATED
487	((((((2 1 1) 1 (1 1 0)) 1 ((1 1 1) 1 (2 1 1))) 2 2) 2 1) 2 6)	0.976	inorganic anion exchanger activity
488	((((((2 1 1) 1 (1 1 1)) 1 ((1 1 1) 1 (1 1 1))) 1 0) 1 0) 1 0)	0.961	sugar:hydrogen symporter activity
489	((((((1 1 1) 1 (1 1 1)) 1 ((1 1 1) 1 (1 1 2))) 2 1) 2 0) 2 7)	0.989	protein phosphatase 2A binding
490	((((((2 1 1) 1 (1 1 1)) 1 ((1 1 1) 1 (1 1 1))) 1 0) 1 0) 1 3)	0.985	protein phosphatase 2A binding
491	((((((1 1 1) 1 (1 1 1)) 1 ((1 1 1) 1 (1 1 2))) 2 1) 2 0) 2 7)	0.989	pyrimidine nucleotide transmembrane transporter activity
492	((((((2 1 1) 1 (1 1 1)) 1 ((1 1 1) 1 (1 1 1))) 1 1) 1 0) 1 2)	0.992	ATP binding
493	((((((1 1 1) 1 (1 1 4)) 1 ((0 0 0) 1 (2 1 0))) 1 0) 1 0) 1 0)	0.602	metallopeptidase activity
494	((((((1 1 1) 1 (1 1 2)) 1 ((1 1 1) 1 (1 1 1))) 1 7) 1 0) 1 0)	0.968	glucan endo-1,3-beta-D-glucosidase activity
495	((((((1 1 1) 1 (1 1 1)) 1 ((1 1 1) 1 (2 1 1))) 1 0) 1 1) 1 5)	0.993	phosphatidylinositol transporter activity
496	((((((1 1 0) 1 (0 1 1)) 1 ((1 1 1) 1 (4 1 1))) 1 0) 1 0) 1 0)	0.672	aspartic-type endopeptidase activity
497	((((((1 1 2) 1 (1 1 1)) 1 ((1 1 1) 1 (1 1 1))) 1 0) 1 1) 1 6)	0.991	aldehyde dehydrogenase [NAD(P)+] activity
498	((((((2 1 0) 1 (1 1 1)) 1 ((1 1 1) 1 (2 1 1))) 1 0) 1 0) 1 3)	0.911	lyase activity
499	((((((1 1 1) 1 (1 1 1)) 1 ((1 1 1) 1 (1 1 2))) 2 1) 2 1) 2 6)	0.999	lyase activity
500	((((((1 1 1) 1 (1 1 1)) 1 ((1 1 1) 1 (2 1 1))) 1 0) 1 0) 1 0)	0.961	aspartic-type endopeptidase activity
501	((((((2 1 0) 1 (0 1 1)) 1 ((1 1 1) 1 (2 2 2))) 1 0) 1 0) 1 0)	0.795	aspartic-type endopeptidase activity
502	((((((1 1 1) 1 (0 1 1)) 1 ((1 1 1) 1 (2 2 2))) 1 0) 1 0) 1 0)	0.944	hormone activity
503	((((((1 1 1) 1 (1 1 1)) 1 ((1 1 1) 1 (1 1 2))) 1 1) 1 0) 1 0)	0.976	transferase activity
504	((((((1 1 1) 1 (1 1 1)) 1 ((1 1 1) 1 (1 1 2))) 1 0) 1 0) 1 6)	0.982	inorganic phosphate transmembrane transporter activity
505	((((((1 1 0) 1 (0 1 0)) 1 ((2 1 1) 1 (3 2 2))) 1 0) 1 0) 1 0)	0.725	inorganic phosphate transmembrane transporter activity
506	((((((2 1 1) 1 (1 1 1)) 1 ((1 1 1) 1 (1 1 1))) 1 0) 1 0) 1 7)	0.977	urease activity
507	((((((1 1 1) 1 (1 1 1)) 1 ((2 1 1) 1 (1 1 1))) 1 0) 1 0) 1 7)	0.982	protein phosphatase type 2A regulator activity
508	((((((1 1 0) 1 (1 1 0)) 1 ((1 1 3) 1 (2 1 1))) 2 3) 2 0) 2 3)	0.869	oxidoreductase activity
509	((((((1 1 1) 1 (1 1 1)) 1 ((1 1 1) 1 (1 1 2))) 1 1) 1 0) 1 6)	0.991	ATP binding
510	((((((1 1 1) 1 (1 1 2)) 1 ((1 1 1) 1 (1 1 1))) 1 0) 1 0) 1 0)	0.967	ATP binding
511	((((((2 1 1) 1 (1 1 1)) 1 ((1 1 1) 1 (1 1 1))) 1 0) 1 0) 1 0)	0.961	oxidoreductase activity
512	((((((2 2 2) 1 (0 1 1)) 1 ((1 1 1) 1 (1 1 1))) 1 0) 1 1) 1 5)	0.975	pyridoxal 4-dehydrogenase activity
513	((((((3 2 2) 1 (0 1 1)) 1 ((0 1 1) 1 (1 1 1))) 1 0) 1 0) 1 0)	0.783	pyridoxal 4-dehydrogenase activity
514	((((((1 1 1) 1 (1 1 1)) 1 ((1 1 1) 1 (1 1 2))) 1 0) 1 1) 1 0)	0.977	zinc ion binding
515	((((((0 0 0) 1 (0 1 1)) 1 ((0 0 0) 1 (4 3 4))) 1 0) 1 0) 1 0)	0.66	tryptophan dimethylallyltransferase activity
516	((((((3 1 0) 1 (0 1 1)) 1 ((1 1 1) 1 (2 1 1))) 1 0) 1 0) 1 0)	0.661	zinc ion binding
517	((((((2 1 1) 1 (1 1 1)) 1 ((1 1 1) 1 (1 1 1))) 1 0) 1 0) 1 5)	0.984	oxidoreductase activity
518	((((((1 1 1) 1 (1 1 1)) 1 ((1 1 2) 1 (1 1 1))) 1 0) 1 0) 1 8)	0.977	nucleic acid binding
519	((((((1 1 1) 1 (1 1 2)) 1 ((1 1 1) 1 (1 1 1))) 1 0) 1 0) 1 0)	0.967	zinc ion binding
520	((((((1 1 1) 1 (1 1 1)) 1 ((0 1 2) 1 (1 1 2))) 1 0) 1 0) 1 4)	0.925	FAD binding
521	((((((1 1 1) 1 (1 1 1)) 1 ((1 1 1) 1 (2 1 1))) 1 0) 1 0) 1 0)	0.961	FAD binding
522	((((((1 1 1) 1 (1 1 1)) 1 ((1 1 1) 1 (1 1 2))) 2 0) 2 1) 2 7)	0.99	tryptophan-tRNA ligase activity
523	((((((1 1 1) 1 (1 1 1)) 1 ((1 1 0) 1 (2 2 2))) 1 0) 1 0) 1 4)	0.968	3-oxoacid CoA-transferase activity
524	((((((1 1 2) 1 (1 1 1)) 1 ((1 1 1) 1 (1 1 1))) 1 0) 1 2) 1 2)	0.993	transcription factor activity
525	((((((1 1 1) 1 (1 1 1)) 1 ((1 1 2) 1 (1 1 1))) 1 0) 1 0) 1 0)	0.967	peptidase activity
526	((((((1 1 1) 1 (1 1 1)) 1 ((1 1 1) 1 (1 1 2))) 2 3) 2 0) 2 4)	0.997	alpha,alpha-trehalose-phosphate synthase (UDP-forming) activity
527	((((((2 1 1) 1 (1 1 1)) 1 ((1 1 1) 1 (1 1 1))) 1 0) 1 0) 1 0)	0.961	alpha,alpha-trehalose-phosphate synthase (UDP-forming) activity
528	((((((1 1 1) 1 (1 1 1)) 1 ((1 1 1) 1 (2 1 1))) 1 0) 1 0) 1 0)	0.961	DNA binding
529	((((((1 1 1) 1 (2 1 1)) 1 ((1 1 1) 1 (1 1 1))) 2 7) 2 1) 2 0)	0.982	NON ANNOTATED
530	((((((1 1 1) 1 (1 1 1)) 1 ((1 1 2) 1 (1 1 1))) 1 1) 1 0) 1 1)	0.991	aminoacyl-tRNA ligase activity
531	((((((1 1 1) 1 (1 1 1)) 1 ((1 1 1) 1 (1 1 2))) 1 0) 1 0) 1 0)	0.961	protein binding
532	((((((1 1 1) 1 (1 1 1)) 1 ((1 1 1) 1 (1 1 2))) 2 1) 2 1) 2 5)	0.999	histone demethylase activity (H3-K36 specific)
533	((((((1 1 1) 1 (1 1 1)) 1 ((1 1 1) 1 (1 1 2))) 1 0) 1 0) 1 4)	0.985	histone demethylase activity (H3-K36 specific)
534	((((((1 1 1) 1 (1 1 1)) 1 ((1 1 1) 1 (2 1 1))) 1 0) 1 0) 1 7)	0.977	hydrogen ion transporting ATPase activity, rotational mechanism
535	((((((1 1 1) 1 (1 1 1)) 1 ((1 1 1) 1 (2 1 1))) 2 4) 2 3) 2 0)	0.993	NON ANNOTATED
536	((((((2 1 1) 1 (1 1 1)) 1 ((1 1 1) 1 (1 1 1))) 1 0) 1 0) 1 7)	0.977	NON ANNOTATED
537	((((((1 1 1) 1 (1 1 1)) 1 ((1 1 1) 1 (1 1 2))) 1 0) 1 0) 1 0)	0.961	NON ANNOTATED
538	((((((2 1 1) 1 (1 1 1)) 1 ((1 1 1) 1 (1 1 1))) 1 7) 1 0) 1 0)	0.96	serine-type endopeptidase activity
539	((((((1 1 1) 1 (1 1 1)) 1 ((1 1 2) 1 (1 1 1))) 1 7) 1 0) 1 0)	0.968	NON ANNOTATED
540	((((((1 1 1) 1 (1 1 1)) 1 ((1 1 1) 1 (1 1 2))) 1 1) 1 0) 1 6)	0.991	transferase activity
541	((((((1 1 1) 1 (1 1 1)) 1 ((1 1 1) 1 (1 1 2))) 1 0) 1 1) 1 6)	0.991	sugar binding
542	((((((1 1 1) 1 (1 1 1)) 1 ((1 1 2) 1 (2 1 0))) 1 0) 1 3) 1 0)	0.878	endopeptidase activity
543	((((((1 1 1) 1 (1 1 1)) 1 ((1 1 1) 1 (1 1 2))) 2 1) 2 0) 2 7)	0.989	cysteine-type peptidase activity
544	((((((2 1 1) 1 (1 1 1)) 1 ((1 1 1) 1 (1 1 1))) 1 0) 1 0) 1 7)	0.977	aminomethyltransferase activity
545	((((((2 1 1) 1 (1 1 1)) 1 ((1 1 1) 1 (1 1 1))) 2 1) 2 2) 2 2)	0.998	poly(U) binding
546	((((((1 1 1) 1 (1 1 2)) 1 ((1 1 1) 1 (1 1 1))) 1 6) 1 1) 1 0)	0.985	cation transmembrane transporter activity
547	((((((2 2 2) 1 (1 1 1)) 1 ((1 1 0) 1 (1 1 1))) 1 0) 1 0) 1 5)	0.952	hydrolase activity
548	((((((1 1 1) 1 (1 1 1)) 1 ((1 1 1) 1 (2 1 1))) 1 0) 1 0) 1 7)	0.977	acyl-CoA dehydrogenase activity
549	((((((1 1 1) 1 (1 1 1)) 1 ((1 1 1) 1 (2 1 1))) 2 1) 2 0) 2 7)	0.989	translation elongation factor activity
550	((((((1 1 1) 1 (1 1 1)) 1 ((0 1 1) 1 (1 1 3))) 1 0) 1 0) 1 1)	0.898	O-methyltransferase activity
551	((((((1 1 1) 1 (1 1 1)) 1 ((1 1 1) 1 (2 1 1))) 1 1) 1 0) 1 4)	0.993	sugar:hydrogen symporter activity
552	((((((1 1 1) 1 (1 1 2)) 1 ((1 1 1) 1 (1 1 1))) 1 0) 1 0) 1 0)	0.967	sugar:hydrogen symporter activity
553	((((((1 1 1) 1 (1 1 2)) 1 ((1 1 1) 1 (1 1 1))) 1 0) 1 0) 1 7)	0.98	protein binding
554	((((((2 1 1) 1 (1 1 1)) 1 ((1 1 1) 1 (1 1 1))) 1 0) 1 0) 1 7)	0.977	benzoate 4-monooxygenase activity
555	((((((1 1 1) 1 (1 1 1)) 1 ((1 1 1) 1 (2 1 1))) 1 2) 1 0) 1 2)	0.993	transferase activity
556	((((((1 1 0) 1 (1 1 1)) 1 ((1 1 1) 1 (3 1 1))) 1 0) 1 0) 1 1)	0.896	hydrolase activity
557	((((((1 1 1) 1 (1 1 1)) 1 ((1 1 1) 1 (1 1 2))) 1 0) 1 0) 1 7)	0.977	lanosterol synthase activity
558	((((((1 1 1) 1 (1 1 1)) 1 ((1 1 1) 1 (2 1 1))) 2 1) 2 0) 2 7)	0.989	oxidoreductase activity, acting on the CH-OH group of donors, NAD or NADP as acceptor
559	((((((2 1 1) 1 (1 1 1)) 1 ((0 0 0) 1 (1 1 3))) 1 0) 1 0) 1 4)	0.863	nucleic acid binding
560	((((((1 1 1) 1 (1 1 1)) 1 ((1 1 1) 1 (1 1 2))) 1 1) 1 0) 1 0)	0.976	ligase activity
561	((((((2 1 1) 1 (0 1 0)) 1 ((2 2 2) 1 (1 1 1))) 1 6) 1 0) 1 0)	0.816	transferase activity, transferring hexosyl groups
562	((((((1 1 1) 1 (1 1 1)) 1 ((1 1 1) 1 (2 1 1))) 2 1) 2 1) 2 6)	0.999	hydrolase activity, acting on glycosyl bonds
563	((((((1 1 2) 1 (1 1 1)) 1 ((1 1 1) 1 (1 1 1))) 1 5) 1 1) 1 0)	0.985	pyridoxal phosphate binding
564	((((((1 1 1) 1 (1 1 2)) 1 ((1 1 1) 1 (1 1 1))) 1 0) 1 0) 1 0)	0.967	NON ANNOTATED
565	((((((1 1 1) 1 (2 1 1)) 1 ((1 1 1) 1 (1 1 1))) 1 0) 1 0) 1 7)	0.98	NON ANNOTATED
566	((((((2 1 1) 1 (1 1 1)) 1 ((1 1 1) 1 (1 1 1))) 2 1) 2 1) 2 5)	0.999	oxidoreductase activity
567	((((((1 1 1) 1 (1 1 1)) 1 ((1 1 1) 1 (2 1 1))) 1 0) 1 0) 1 6)	0.982	methyltransferase activity
568	((((((1 1 1) 1 (1 1 1)) 1 ((1 1 1) 1 (1 1 2))) 1 0) 1 0) 1 0)	0.961	nucleic acid binding
569	((((((1 1 1) 1 (2 1 2)) 1 ((1 1 0) 1 (1 1 1))) 1 0) 1 0) 1 0)	0.907	protein binding
570	((((((1 1 0) 1 (0 1 2)) 1 ((1 1 1) 1 (2 2 2))) 1 0) 1 0) 1 0)	0.811	protein binding
571	((((((1 1 1) 1 (2 1 1)) 1 ((1 1 1) 1 (1 1 1))) 1 0) 1 1) 1 6)	0.993	NON ANNOTATED
572	((((((1 1 2) 1 (1 1 1)) 1 ((1 1 1) 1 (1 1 1))) 1 0) 1 0) 1 6)	0.982	beta-N-acetylhexosaminidase activity
573	((((((1 1 1) 1 (1 1 1)) 1 ((1 1 1) 1 (1 1 2))) 1 0) 1 0) 1 0)	0.961	transcription factor activity
574	((((((1 1 1) 1 (1 1 1)) 1 ((1 1 1) 1 (2 1 1))) 1 1) 1 0) 1 6)	0.991	transferase activity
575	((((((1 1 2) 1 (1 1 1)) 1 ((1 1 1) 1 (1 1 1))) 1 0) 1 0) 1 0)	0.961	alpha-N-arabinofuranosidase activity
576	((((((2 1 1) 1 (0 1 0)) 1 ((1 1 1) 1 (2 2 2))) 1 0) 1 0) 1 6)	0.888	succinate-semialdehyde dehydrogenase activity
577	((((((0 1 1) 1 (1 1 2)) 1 ((1 1 1) 1 (2 1 1))) 1 0) 1 0) 1 0)	0.87	lyase activity
578	((((((3 1 1) 1 (0 1 0)) 1 ((1 1 1) 1 (2 1 1))) 1 1) 1 0) 1 2)	0.829	oxidoreductase activity
579	((((((1 1 0) 1 (1 1 1)) 1 ((1 1 1) 1 (2 2 2))) 1 5) 1 0) 1 0)	0.946	transcription factor activity
580	((((((1 1 0) 1 (3 1 3)) 1 ((0 0 0) 1 (1 1 1))) 1 0) 1 0) 1 0)	0.747	hydrolase activity, hydrolyzing O-glycosyl compounds
581	((((((1 1 3) 1 (0 1 1)) 1 ((1 1 1) 1 (1 1 1))) 1 0) 1 0) 1 0)	0.871	N-acetyltransferase activity
582	((((((1 1 1) 1 (1 1 2)) 1 ((1 1 1) 1 (1 1 1))) 1 0) 1 0) 1 7)	0.98	NON ANNOTATED
583	((((((1 1 6) 1 (0 1 0)) 1 ((0 0 0) 1 (1 1 1))) 1 0) 1 0) 1 0)	0.42	transcription factor activity
584	((((((1 1 1) 1 (1 1 1)) 1 ((1 1 2) 1 (1 1 1))) 1 6) 1 0) 1 0)	0.975	NON ANNOTATED
585	((((((1 1 2) 1 (1 1 1)) 1 ((1 1 1) 1 (1 1 1))) 2 1) 2 1) 2 6)	0.999	nicotinate-nucleotide adenylyltransferase activity
586	((((((1 1 1) 1 (1 1 1)) 1 ((1 1 1) 1 (2 1 1))) 1 0) 1 0) 1 0)	0.961	transferase activity
587	((((((1 1 1) 1 (1 1 0)) 1 ((2 1 1) 1 (1 1 2))) 1 1) 1 0) 1 6)	0.959	coenzyme binding
588	((((((1 1 0) 1 (1 1 3)) 1 ((1 1 0) 1 (2 1 1))) 1 0) 1 0) 1 0)	0.689	oxidoreductase activity
589	((((((1 1 1) 1 (1 1 0)) 1 ((2 2 2) 1 (1 1 1))) 1 0) 1 0) 1 0)	0.943	hydrolase activity
590	((((((3 1 1) 1 (0 1 1)) 1 ((1 1 1) 1 (1 1 1))) 1 0) 1 0) 1 5)	0.921	monooxygenase activity
591	((((((2 1 1) 1 (1 1 1)) 1 ((1 1 1) 1 (1 1 1))) 1 0) 1 0) 1 7)	0.977	fumarylacetoacetase activity
592	((((((2 1 1) 1 (1 1 1)) 1 ((1 1 1) 1 (1 1 1))) 1 0) 1 0) 1 7)	0.977	homogentisate 1,2-dioxygenase activity
593	((((((1 1 1) 1 (1 1 1)) 1 ((1 1 2) 1 (1 1 1))) 1 0) 1 0) 1 7)	0.982	hydrolase activity
594	((((((1 1 1) 1 (1 1 1)) 1 ((1 1 1) 1 (1 1 2))) 2 3) 2 1) 2 2)	0.999	DNA binding
595	((((((1 1 1) 1 (1 1 1)) 1 ((1 1 1) 1 (1 1 2))) 1 0) 1 0) 1 8)	0.976	ubiquitin-protein ligase activity
596	((((((1 1 1) 1 (1 1 1)) 1 ((1 1 1) 1 (1 1 2))) 1 0) 1 0) 1 7)	0.977	sphinganine-1-phosphate aldolase activity
597	((((((1 1 1) 1 (1 1 1)) 1 ((1 1 1) 1 (1 1 2))) 1 0) 1 0) 1 7)	0.977	homocitrate synthase activity
598	((((((1 1 1) 1 (2 1 1)) 1 ((1 1 1) 1 (1 1 1))) 1 0) 1 0) 1 7)	0.98	aspartate transaminase activity
599	((((((1 1 0) 1 (0 1 0)) 1 ((1 1 4) 1 (1 1 2))) 1 0) 1 0) 1 0)	0.569	NON ANNOTATED
600	((((((0 0 0) 1 (1 1 2)) 1 ((1 1 1) 1 (2 2 2))) 1 0) 1 0) 1 3)	0.937	oxidoreductase activity
601	((((((1 1 1) 1 (1 1 1)) 1 ((1 1 1) 1 (2 1 1))) 1 0) 1 1) 1 6)	0.991	zinc ion binding
602	((((((0 1 2) 1 (0 1 2)) 1 ((1 1 1) 1 (2 1 1))) 1 0) 1 0) 1 0)	0.691	oxidoreductase activity
603	((((((2 1 1) 1 (2 1 0)) 1 ((0 1 1) 1 (2 1 1))) 1 0) 1 0) 1 1)	0.761	metal ion binding
604	((((((2 1 1) 1 (1 1 1)) 1 ((0 1 1) 1 (1 1 2))) 1 0) 1 0) 1 0)	0.865	transcription factor activity
605	((((((1 1 1) 1 (0 1 2)) 1 ((1 1 1) 1 (1 1 2))) 1 0) 1 0) 1 0)	0.883	oxidoreductase activity
606	((((((1 1 1) 1 (1 1 2)) 1 ((1 1 1) 1 (1 1 1))) 1 0) 1 0) 1 7)	0.98	ribose-5-phosphate isomerase activity
607	((((((1 1 1) 1 (1 1 1)) 1 ((1 1 1) 1 (2 1 1))) 2 1) 2 1) 2 4)	0.999	arabinose reductase activity
608	((((((2 1 1) 1 (1 1 1)) 1 ((1 1 1) 1 (1 1 1))) 1 0) 1 0) 1 7)	0.977	serine racemase activity
609	((((((1 1 1) 1 (0 1 1)) 1 ((1 1 1) 1 (2 2 2))) 1 0) 1 0) 1 0)	0.944	hydrolase activity, acting on acid halide bonds, in C-halide compounds
610	((((((1 1 0) 1 (1 1 1)) 1 ((1 1 1) 1 (2 2 2))) 1 0) 1 0) 1 2)	0.966	oxidoreductase activity
611	((((((1 1 1) 1 (0 1 3)) 1 ((0 1 1) 1 (2 1 1))) 1 0) 1 1) 1 0)	0.731	farnesyltranstransferase activity
612	((((((1 1 0) 1 (0 1 2)) 1 ((1 1 1) 1 (2 2 2))) 1 0) 1 0) 1 4)	0.86	oxidoreductase activity
613	((((((1 1 1) 1 (1 1 0)) 1 ((1 1 1) 1 (2 2 2))) 2 0) 2 2) 2 7)	0.986	pantothenate transporter activity
614	((((((2 1 1) 1 (1 1 1)) 1 ((1 1 1) 1 (1 1 1))) 1 1) 1 1) 1 0)	0.985	pantothenate transporter activity
615	((((((1 1 1) 1 (0 1 1)) 1 ((2 2 2) 1 (1 1 1))) 1 0) 1 0) 1 5)	0.972	oxidoreductase activity
616	((((((2 1 0) 1 (0 1 1)) 1 ((1 1 1) 1 (2 2 2))) 1 0) 1 0) 1 2)	0.846	DNA binding
617	((((((1 1 1) 1 (1 1 1)) 1 ((1 1 1) 1 (1 1 2))) 1 5) 1 0) 1 0)	0.976	3',5'-cyclic-nucleotide phosphodiesterase activity
618	((((((1 1 1) 1 (0 1 1)) 1 ((1 1 1) 1 (2 2 2))) 1 0) 1 0) 1 6)	0.969	N-carbamoyl-L-amino-acid hydrolase activity
619	((((((1 1 1) 1 (1 1 1)) 1 ((1 1 1) 1 (1 1 2))) 1 0) 1 1) 1 6)	0.991	zinc ion binding
620	((((((1 1 1) 1 (1 1 1)) 1 ((1 1 1) 1 (1 1 2))) 1 0) 1 0) 1 0)	0.961	heme binding
621	((((((1 1 1) 1 (1 1 1)) 1 ((1 1 1) 1 (1 1 2))) 1 0) 1 1) 1 6)	0.991	aspartate kinase activity
622	((((((2 2 2) 1 (0 1 1)) 1 ((0 1 2) 1 (1 1 1))) 1 0) 1 0) 1 0)	0.761	NON ANNOTATED
623	((((((1 1 1) 1 (1 1 2)) 1 ((1 1 1) 1 (1 1 1))) 1 0) 1 1) 1 6)	0.993	alpha-mannosidase activity
624	((((((1 1 1) 1 (1 1 1)) 1 ((1 1 1) 1 (1 1 2))) 1 0) 1 0) 1 1)	0.977	hydrolase activity
625	((((((1 1 1) 1 (1 1 1)) 1 ((1 1 1) 1 (1 1 2))) 2 2) 2 0) 2 4)	0.994	tetracycline:hydrogen antiporter activity
626	((((((1 1 2) 1 (1 1 1)) 1 ((1 1 1) 1 (1 1 1))) 1 0) 1 1) 1 6)	0.991	pyridoxal phosphate binding
627	((((((1 1 0) 1 (1 1 1)) 1 ((1 1 1) 1 (2 2 2))) 1 2) 1 0) 1 2)	0.982	DNA binding
628	((((((1 1 1) 1 (1 1 1)) 1 ((2 1 1) 1 (1 1 1))) 1 0) 1 0) 1 6)	0.985	organic anion transmembrane transporter activity
629	((((((2 1 1) 1 (1 1 1)) 1 ((1 1 1) 1 (1 1 1))) 1 1) 1 0) 1 6)	0.991	NON ANNOTATED
630	((((((1 1 1) 1 (1 1 1)) 1 ((1 1 2) 1 (1 1 1))) 1 0) 1 0) 1 7)	0.982	isomerase activity
631	((((((1 1 1) 1 (0 1 1)) 1 ((1 1 1) 1 (2 2 2))) 1 0) 1 0) 1 0)	0.944	sugar:hydrogen symporter activity
632	((((((1 1 1) 1 (1 1 1)) 1 ((1 1 1) 1 (1 1 2))) 1 0) 1 0) 1 7)	0.977	sugar:hydrogen symporter activity
633	((((((1 1 1) 1 (1 1 1)) 1 ((1 1 1) 1 (1 1 2))) 1 0) 1 0) 1 7)	0.977	6-phosphofructokinase activity
634	((((((1 1 1) 1 (1 1 1)) 1 ((2 1 1) 1 (1 1 1))) 2 1) 2 1) 2 6)	1.0	protein binding
635	((((((2 1 1) 1 (1 1 1)) 1 ((1 1 1) 1 (1 1 1))) 1 0) 1 0) 1 0)	0.961	acid-thiol ligase activity
636	((((((1 1 1) 1 (1 1 1)) 1 ((1 1 1) 1 (2 1 1))) 1 0) 1 0) 1 5)	0.985	DNA binding
637	((((((1 1 1) 1 (1 1 1)) 1 ((1 1 1) 1 (2 1 1))) 2 7) 2 1) 2 0)	0.977	hydrolase activity
638	((((((1 1 1) 1 (1 1 1)) 1 ((1 1 1) 1 (2 1 1))) 1 0) 1 0) 1 0)	0.961	ligase activity, forming carbon-nitrogen bonds
639	((((((1 1 1) 1 (1 1 1)) 1 ((0 1 2) 1 (1 1 2))) 1 0) 1 0) 1 0)	0.868	oxidoreductase activity
640	((((((1 1 1) 1 (1 1 1)) 1 ((1 1 1) 1 (1 1 2))) 2 1) 2 1) 2 6)	0.999	FK506 binding
641	((((((2 1 1) 1 (1 1 1)) 1 ((1 1 1) 1 (1 1 1))) 1 0) 1 0) 1 0)	0.961	NON ANNOTATED
642	((((((2 1 1) 1 (1 1 1)) 1 ((1 1 1) 1 (1 1 1))) 1 0) 1 0) 1 7)	0.977	superoxide dismutase copper chaperone activity
643	((((((1 1 1) 1 (1 1 1)) 1 ((1 1 1) 1 (1 1 2))) 2 2) 2 0) 2 5)	0.996	superoxide dismutase copper chaperone activity
644	((((((1 1 1) 1 (1 1 1)) 1 ((1 1 2) 1 (1 1 1))) 1 0) 1 1) 1 5)	0.993	protein binding
645	((((((1 1 1) 1 (1 1 1)) 1 ((1 1 1) 1 (1 1 2))) 1 0) 1 0) 1 4)	0.985	NON ANNOTATED
646	((((((1 1 1) 1 (1 1 1)) 1 ((1 1 1) 1 (1 1 2))) 1 0) 1 0) 1 5)	0.985	zinc ion binding
647	((((((1 1 1) 1 (1 1 1)) 1 ((2 1 1) 1 (1 1 1))) 2 0) 2 2) 2 5)	0.998	thioredoxin peroxidase activity
648	((((((1 1 1) 1 (1 1 1)) 1 ((1 1 2) 1 (1 1 1))) 1 0) 1 0) 1 7)	0.982	ATP binding
649	((((((2 1 1) 1 (1 1 1)) 1 ((1 1 1) 1 (1 1 1))) 2 2) 2 0) 2 5)	0.995	hydrolase activity
650	((((((2 1 1) 1 (1 1 1)) 1 ((1 1 1) 1 (1 1 1))) 2 0) 2 4) 2 2)	0.993	transferase activity
651	((((((1 1 1) 1 (1 1 1)) 1 ((1 1 1) 1 (1 1 2))) 1 1) 1 1) 1 1)	0.993	transferase activity
652	((((((1 1 1) 1 (1 1 1)) 1 ((1 1 1) 1 (1 1 2))) 1 0) 1 0) 1 7)	0.977	protein binding
653	((((((1 1 2) 1 (1 1 0)) 1 ((0 0 0) 1 (2 2 3))) 1 0) 1 2) 1 0)	0.809	glucan endo-1,3-alpha-glucosidase activity
654	((((((1 1 1) 1 (1 1 1)) 1 ((2 1 1) 1 (1 1 1))) 1 6) 1 0) 1 0)	0.975	kinase binding
655	((((((2 1 1) 1 (1 1 1)) 1 ((1 1 1) 1 (1 1 1))) 2 1) 2 0) 2 7)	0.989	oxidoreductase activity, acting on the aldehyde or oxo group of donors, NAD or NADP as acceptor
656	((((((1 1 1) 1 (1 1 1)) 1 ((1 1 1) 1 (1 1 2))) 1 0) 1 0) 1 0)	0.961	protein binding
657	((((((2 1 0) 1 (1 1 1)) 1 ((1 1 0) 1 (2 2 2))) 1 0) 1 0) 1 1)	0.811	oxidoreductase activity
658	((((((1 1 1) 1 (1 1 1)) 1 ((1 1 1) 1 (2 1 1))) 2 0) 2 3) 2 4)	0.997	alcohol dehydrogenase activity, zinc-dependent
659	((((((1 1 1) 1 (1 1 2)) 1 ((1 1 1) 1 (1 1 1))) 1 0) 1 0) 1 6)	0.984	alcohol dehydrogenase activity, zinc-dependent
660	((((((2 1 0) 1 (1 1 1)) 1 ((1 1 2) 1 (1 1 1))) 1 0) 1 0) 1 0)	0.865	transcription factor activity
661	((((((1 1 1) 1 (1 1 1)) 1 ((1 1 1) 1 (2 1 1))) 1 0) 1 1) 1 6)	0.991	nucleoside-triphosphate diphosphatase activity
662	((((((2 1 1) 1 (1 1 1)) 1 ((1 1 1) 1 (1 1 1))) 1 0) 1 0) 1 0)	0.961	hydrolase activity
663	((((((1 1 1) 1 (1 1 1)) 1 ((1 1 1) 1 (1 1 2))) 1 0) 1 0) 1 0)	0.961	hydrolase activity
664	((((((2 1 1) 1 (1 1 1)) 1 ((1 1 1) 1 (1 1 1))) 1 0) 1 0) 1 0)	0.961	cysteine dioxygenase activity
665	((((((1 1 1) 1 (1 1 1)) 1 ((2 1 1) 1 (1 1 1))) 1 1) 1 0) 1 0)	0.977	pantothenate transporter activity
666	((((((2 1 0) 1 (0 1 1)) 1 ((1 1 1) 1 (2 2 2))) 1 0) 1 0) 1 0)	0.795	hydrolase activity
667	((((((1 1 1) 1 (1 1 2)) 1 ((1 1 1) 1 (1 1 1))) 1 0) 1 0) 1 6)	0.984	glutamate-ammonia ligase activity
668	((((((1 1 1) 1 (1 1 1)) 1 ((1 1 1) 1 (2 1 1))) 1 0) 1 0) 1 7)	0.977	protein binding
669	((((((1 1 1) 1 (1 1 1)) 1 ((2 1 1) 1 (1 1 1))) 2 2) 2 0) 2 5)	0.997	protein tyrosine/serine/threonine phosphatase activity
670	((((((1 1 1) 1 (1 1 1)) 1 ((1 1 1) 1 (1 1 2))) 1 0) 1 0) 1 7)	0.977	signal transducer activity
671	((((((2 1 1) 1 (1 1 1)) 1 ((1 1 1) 1 (1 1 1))) 2 4) 2 0) 2 3)	0.995	signal transducer activity
672	((((((1 1 1) 1 (1 1 1)) 1 ((1 1 1) 1 (2 1 1))) 1 0) 1 0) 1 6)	0.982	catechol 1,2-dioxygenase activity
673	((((((1 1 1) 1 (1 1 1)) 1 ((1 1 1) 1 (1 1 2))) 1 0) 1 0) 1 5)	0.985	nucleic acid binding
674	((((((1 1 1) 1 (0 1 1)) 1 ((2 2 2) 1 (1 1 1))) 1 0) 1 0) 1 0)	0.943	methylated-DNA-[protein]-cysteine S-methyltransferase activity
675	((((((1 1 1) 1 (2 1 1)) 1 ((1 1 1) 1 (1 1 1))) 1 0) 1 0) 1 6)	0.984	tomatidine UDP-glucosyltransferase activity
676	((((((1 1 2) 1 (1 1 1)) 1 ((1 1 0) 1 (1 1 2))) 1 0) 1 0) 1 0)	0.865	NON ANNOTATED
677	((((((1 1 2) 1 (1 1 1)) 1 ((1 1 1) 1 (1 1 1))) 1 0) 1 0) 1 0)	0.961	serine-type peptidase activity
678	((((((2 1 1) 1 (1 1 1)) 1 ((1 1 0) 1 (1 1 2))) 1 4) 1 0) 1 0)	0.88	hydrolase activity
679	((((((1 1 1) 1 (1 1 1)) 1 ((1 1 1) 1 (1 1 2))) 1 0) 1 0) 1 6)	0.982	structural constituent of ribosome
680	((((((2 1 1) 1 (1 1 2)) 1 ((1 1 1) 1 (1 1 0))) 1 0) 1 0) 1 6)	0.915	double-stranded DNA binding
681	((((((2 1 1) 1 (1 1 1)) 1 ((1 1 1) 1 (1 1 1))) 1 0) 1 0) 1 0)	0.961	NON ANNOTATED
682	((((((0 1 1) 1 (1 1 1)) 1 ((2 2 2) 1 (1 1 1))) 1 0) 1 0) 1 5)	0.966	NON ANNOTATED
683	((((((2 1 1) 1 (0 1 1)) 1 ((2 1 1) 1 (1 1 1))) 1 0) 1 0) 1 6)	0.927	tartrate dehydrogenase activity
684	((((((2 1 1) 1 (0 1 0)) 1 ((1 1 1) 1 (1 1 3))) 1 0) 1 5) 1 1)	0.797	alpha-glucosidase activity
685	((((((1 1 1) 1 (1 1 1)) 1 ((1 1 2) 1 (1 1 1))) 2 2) 2 0) 2 5)	0.997	chitinase activity
686	((((((1 1 2) 1 (0 1 1)) 1 ((1 1 1) 1 (1 1 2))) 1 0) 1 0) 1 5)	0.927	RNA binding
687	((((((1 1 1) 1 (1 1 2)) 1 ((1 1 1) 1 (1 1 1))) 1 0) 1 0) 1 0)	0.967	protein binding
688	((((((1 1 1) 1 (1 1 2)) 1 ((1 1 1) 1 (1 1 1))) 2 2) 2 0) 2 5)	0.997	hydrogen ion transporting ATP synthase activity, rotational mechanism
689	((((((2 1 1) 1 (1 1 2)) 1 ((1 1 1) 1 (1 1 0))) 1 0) 1 2) 1 3)	0.966	metal ion binding
690	((((((1 1 1) 1 (1 1 1)) 1 ((0 1 1) 1 (1 1 3))) 1 4) 1 0) 1 0)	0.87	NON ANNOTATED
691	((((((0 1 1) 1 (1 1 1)) 1 ((1 1 1) 1 (3 1 1))) 1 0) 1 0) 1 0)	0.856	oxidoreductase activity, acting on paired donors, with incorporation or reduction of molecular oxygen, NADH or NADPH as one donor, and incorporation of one atom of oxygen
692	((((((1 1 1) 1 (1 1 1)) 1 ((1 1 1) 1 (2 1 1))) 1 0) 1 1) 1 6)	0.991	ATP binding
693	((((((1 1 1) 1 (1 1 1)) 1 ((2 1 1) 1 (1 1 1))) 1 0) 1 1) 1 6)	0.993	oxidoreductase activity
694	((((((1 1 1) 1 (1 1 2)) 1 ((1 1 1) 1 (1 1 1))) 1 0) 1 0) 1 7)	0.98	hydrolase activity
695	((((((1 1 1) 1 (1 1 1)) 1 ((1 1 1) 1 (1 1 2))) 1 6) 1 1) 1 0)	0.983	protein binding
696	((((((1 1 1) 1 (1 1 1)) 1 ((2 1 1) 1 (1 1 1))) 1 0) 1 1) 1 6)	0.993	NON ANNOTATED
697	((((((1 1 1) 1 (1 1 2)) 1 ((1 1 1) 1 (1 1 1))) 1 1) 1 0) 1 6)	0.993	metal ion binding
698	((((((1 1 2) 1 (1 1 1)) 1 ((1 1 1) 1 (1 1 1))) 1 1) 1 1) 1 0)	0.985	metal ion binding
699	((((((1 1 1) 1 (1 1 2)) 1 ((1 1 1) 1 (1 1 1))) 1 0) 1 7) 1 0)	0.969	transmembrane transporter activity
700	((((((1 1 0) 1 (1 1 1)) 1 ((0 1 2) 1 (3 1 1))) 1 0) 1 0) 1 0)	0.664	oxidoreductase activity
701	((((((1 1 1) 1 (1 1 1)) 1 ((1 1 0) 1 (2 2 2))) 1 0) 1 1) 1 5)	0.977	xylose isomerase activity
702	((((((1 1 0) 1 (1 1 3)) 1 ((0 1 1) 1 (2 1 1))) 1 1) 1 0) 1 2)	0.794	laccase activity
703	((((((2 1 1) 1 (1 1 1)) 1 ((1 1 1) 1 (1 1 1))) 1 0) 1 0) 1 1)	0.977	protein binding
704	((((((1 1 3) 1 (0 1 0)) 1 ((2 1 1) 1 (1 1 1))) 1 0) 1 0) 1 4)	0.799	NON ANNOTATED
705	((((((1 1 1) 1 (0 1 1)) 1 ((1 1 2) 1 (1 1 2))) 1 0) 1 0) 1 6)	0.936	beta-lactamase activity
706	((((((2 1 1) 1 (1 1 1)) 1 ((1 1 1) 1 (1 1 1))) 1 0) 1 0) 1 0)	0.961	NON ANNOTATED
707	((((((1 1 1) 1 (0 1 0)) 1 ((1 1 4) 1 (1 1 1))) 1 0) 1 0) 1 0)	0.787	NON ANNOTATED
708	((((((1 1 1) 1 (1 1 2)) 1 ((1 1 1) 1 (1 1 1))) 1 0) 1 0) 1 7)	0.98	DNA N-glycosylase activity
709	((((((1 1 1) 1 (1 1 1)) 1 ((1 1 1) 1 (1 1 2))) 2 3) 2 3) 2 1)	1.0	helicase activity
710	((((((1 1 1) 1 (1 1 1)) 1 ((1 1 1) 1 (1 1 2))) 1 0) 1 0) 1 1)	0.977	protein binding
711	((((((1 1 1) 1 (1 1 1)) 1 ((1 1 1) 1 (1 1 2))) 1 0) 1 1) 1 6)	0.991	trehalose-phosphatase activity
712	((((((1 1 2) 1 (1 1 1)) 1 ((1 1 1) 1 (1 1 1))) 1 0) 1 1) 1 6)	0.991	transaminase activity
713	((((((2 1 1) 1 (1 1 1)) 1 ((1 1 1) 1 (1 1 1))) 1 0) 1 0) 1 0)	0.961	nucleic acid binding
714	((((((1 1 1) 1 (1 1 1)) 1 ((1 1 1) 1 (1 1 2))) 1 4) 1 0) 1 0)	0.977	carbohydrate binding
715	((((((1 1 1) 1 (0 1 1)) 1 ((1 1 1) 1 (2 2 2))) 1 0) 1 0) 1 6)	0.969	copper ion binding
716	((((((1 1 1) 1 (1 1 1)) 1 ((1 1 1) 1 (2 1 1))) 1 0) 1 0) 1 0)	0.961	NON ANNOTATED
717	((((((1 1 1) 1 (1 1 1)) 1 ((2 1 1) 1 (1 1 1))) 1 0) 1 0) 1 7)	0.982	NON ANNOTATED
718	((((((1 1 1) 1 (1 1 1)) 1 ((2 1 1) 1 (1 1 1))) 1 0) 1 0) 1 0)	0.967	DNA binding
719	((((((2 1 1) 1 (1 1 1)) 1 ((1 1 1) 1 (1 1 1))) 1 1) 1 0) 1 0)	0.976	sugar:hydrogen symporter activity
720	((((((1 1 1) 1 (1 1 1)) 1 ((1 1 1) 1 (1 1 2))) 1 0) 1 0) 1 0)	0.961	pyridoxal phosphate binding
721	((((((1 1 2) 1 (1 1 1)) 1 ((1 1 1) 1 (1 1 1))) 2 1) 2 0) 2 7)	0.989	protein binding
722	((((((1 1 1) 1 (1 1 2)) 1 ((1 1 1) 1 (1 1 1))) 1 0) 1 0) 1 7)	0.98	1-phosphatidylinositol-3-kinase activity
723	((((((1 1 1) 1 (1 1 1)) 1 ((1 1 1) 1 (1 1 2))) 1 0) 1 0) 1 6)	0.982	NON ANNOTATED
724	((((((2 1 1) 1 (1 1 1)) 1 ((1 1 1) 1 (1 1 1))) 1 5) 1 1) 1 0)	0.985	hydrolase activity, acting on ester bonds
725	((((((2 1 1) 1 (1 1 2)) 1 ((0 0 0) 1 (2 1 1))) 1 0) 1 0) 1 0)	0.849	ATP binding
726	((((((1 1 1) 1 (2 1 1)) 1 ((1 1 1) 1 (1 1 1))) 1 0) 1 0) 1 7)	0.98	dynein binding
727	((((((1 1 1) 1 (1 1 2)) 1 ((1 1 1) 1 (1 1 1))) 1 1) 1 0) 1 0)	0.977	magnesium ion binding
728	((((((1 1 1) 1 (1 1 1)) 1 ((1 1 1) 1 (1 1 2))) 1 0) 1 5) 1 0)	0.977	protein binding
729	((((((1 1 1) 1 (1 1 2)) 1 ((1 1 1) 1 (1 1 1))) 1 0) 1 0) 1 7)	0.98	protein binding
730	((((((1 1 1) 1 (1 1 1)) 1 ((1 1 1) 1 (1 1 2))) 2 1) 2 1) 2 6)	0.999	aromatic-amino-acid transaminase activity
731	((((((0 1 1) 1 (1 1 1)) 1 ((3 1 1) 1 (1 1 1))) 1 0) 1 0) 1 0)	0.874	NON ANNOTATED
732	((((((0 1 1) 1 (1 1 1)) 1 ((1 1 1) 1 (2 2 2))) 1 0) 1 0) 1 2)	0.966	acyltransferase activity
733	((((((2 1 1) 1 (1 1 2)) 1 ((0 0 0) 1 (1 1 2))) 1 0) 1 0) 1 1)	0.893	DNA binding
734	((((((1 1 1) 1 (1 1 1)) 1 ((1 1 1) 1 (1 1 2))) 1 0) 1 0) 1 1)	0.977	oxidoreductase activity
735	((((((4 1 1) 1 (0 1 0)) 1 ((1 1 1) 1 (2 1 0))) 1 0) 1 0) 1 0)	0.438	NON ANNOTATED
736	((((((1 1 1) 1 (1 1 1)) 1 ((1 1 2) 1 (1 1 1))) 1 0) 1 0) 1 7)	0.982	hydrolase activity
737	((((((1 1 1) 1 (1 1 1)) 1 ((1 1 1) 1 (1 1 2))) 1 0) 1 6) 1 0)	0.974	nucleic acid binding
738	((((((1 1 1) 1 (1 1 1)) 1 ((1 1 1) 1 (1 1 2))) 1 0) 1 0) 1 7)	0.977	oxidoreductase activity
739	((((((1 1 1) 1 (2 1 1)) 1 ((1 1 1) 1 (1 1 1))) 2 1) 2 0) 2 7)	0.991	oxo-acid-lyase activity
740	((((((1 1 1) 1 (1 1 1)) 1 ((1 1 1) 1 (2 1 1))) 2 7) 2 1) 2 0)	0.977	protein binding
741	((((((1 1 1) 1 (1 1 1)) 1 ((1 1 1) 1 (1 1 2))) 1 0) 1 1) 1 6)	0.991	phosphotransferase activity, for other substituted phosphate groups
742	((((((1 1 2) 1 (1 1 1)) 1 ((1 1 1) 1 (1 1 1))) 1 0) 1 0) 1 0)	0.961	NON ANNOTATED
743	((((((1 1 1) 1 (1 1 1)) 1 ((1 1 1) 1 (1 1 2))) 1 0) 1 0) 1 6)	0.982	glutamate-ammonia ligase activity
744	((((((1 1 1) 1 (1 1 1)) 1 ((1 1 1) 1 (2 1 1))) 1 0) 1 1) 1 6)	0.991	transmembrane transporter activity
745	((((((1 1 1) 1 (1 1 0)) 1 ((1 1 1) 1 (3 1 1))) 1 0) 1 0) 1 0)	0.871	oxidoreductase activity
746	((((((1 1 1) 1 (1 1 2)) 1 ((0 1 1) 1 (2 1 1))) 1 0) 1 0) 1 0)	0.871	protein dimerization activity
747	((((((1 1 2) 1 (1 1 1)) 1 ((1 1 1) 1 (1 1 1))) 1 0) 1 0) 1 0)	0.961	transferase activity
748	((((((1 1 1) 1 (1 1 1)) 1 ((1 1 1) 1 (1 1 2))) 2 1) 2 0) 2 7)	0.989	5-amino-6-(5-phosphoribosylamino)uracil reductase activity
749	((((((1 1 1) 1 (1 1 1)) 1 ((1 1 1) 1 (1 1 2))) 2 3) 2 0) 2 3)	0.994	transcription factor activity
750	((((((3 1 1) 1 (1 1 0)) 1 ((1 1 1) 1 (1 1 1))) 1 0) 1 1) 1 5)	0.951	aminoacyl-tRNA ligase activity
751	((((((1 1 1) 1 (1 1 2)) 1 ((1 1 1) 1 (1 1 1))) 1 0) 1 0) 1 0)	0.967	NON ANNOTATED
752	((((((2 1 1) 1 (0 1 1)) 1 ((1 1 1) 1 (1 1 2))) 1 0) 1 0) 1 0)	0.874	sugar:hydrogen symporter activity
753	((((((1 1 1) 1 (1 1 1)) 1 ((1 1 1) 1 (1 1 2))) 1 0) 1 0) 1 7)	0.977	3-chloroallyl aldehyde dehydrogenase activity
754	((((((1 1 1) 1 (2 1 1)) 1 ((1 1 1) 1 (1 1 1))) 1 0) 1 0) 1 0)	0.967	calcium ion transmembrane transporter activity
755	((((((1 1 1) 1 (1 1 1)) 1 ((2 1 1) 1 (1 1 1))) 1 0) 1 0) 1 7)	0.982	zinc ion binding
756	((((((0 1 1) 1 (0 1 1)) 1 ((2 2 2) 1 (1 1 2))) 1 0) 1 0) 1 0)	0.814	subtilase activity
757	((((((2 1 1) 1 (1 1 2)) 1 ((1 1 0) 1 (1 1 1))) 1 0) 1 0) 1 5)	0.936	subtilase activity
758	((((((2 1 1) 1 (2 1 1)) 1 ((0 0 0) 1 (1 1 2))) 1 0) 1 0) 1 4)	0.911	NON ANNOTATED
759	((((((2 1 1) 1 (1 1 1)) 1 ((1 1 1) 1 (1 1 1))) 1 0) 1 0) 1 0)	0.961	NON ANNOTATED
760	((((((1 1 1) 1 (1 1 1)) 1 ((1 1 1) 1 (1 1 2))) 2 1) 2 0) 2 7)	0.989	deaminase activity
761	((((((1 1 1) 1 (1 1 2)) 1 ((1 1 1) 1 (1 1 1))) 2 1) 2 2) 2 4)	1.0	chromatin binding
762	((((((1 1 1) 1 (1 1 2)) 1 ((1 1 1) 1 (1 1 1))) 1 0) 1 0) 1 7)	0.98	NON ANNOTATED
763	((((((1 1 1) 1 (0 1 1)) 1 ((1 1 1) 1 (1 1 3))) 1 0) 1 0) 1 5)	0.925	NON ANNOTATED
764	((((((2 1 1) 1 (1 1 1)) 1 ((1 1 1) 1 (1 1 1))) 1 0) 1 0) 1 0)	0.961	transcription factor activity
765	((((((1 1 1) 1 (2 1 1)) 1 ((1 1 1) 1 (1 1 1))) 2 2) 2 1) 2 4)	1.0	1,3-beta-glucanosyltransferase activity
766	((((((2 1 0) 1 (2 1 1)) 1 ((1 1 1) 1 (1 1 1))) 1 1) 1 0) 1 6)	0.945	ADP reductase activity
767	((((((1 1 1) 1 (1 1 1)) 1 ((1 1 1) 1 (1 1 2))) 1 0) 1 0) 1 0)	0.961	NON ANNOTATED
768	((((((1 1 1) 1 (1 1 1)) 1 ((1 1 1) 1 (1 1 2))) 1 0) 1 0) 1 0)	0.961	nucleic acid binding
769	((((((0 1 1) 1 (1 1 2)) 1 ((0 1 1) 1 (2 2 2))) 1 1) 1 1) 1 0)	0.869	oxidoreductase activity
770	((((((2 1 1) 1 (1 1 1)) 1 ((1 1 1) 1 (1 1 1))) 2 3) 2 1) 2 2)	0.999	potassium ion transmembrane transporter activity
771	((((((1 1 1) 1 (1 1 1)) 1 ((1 1 1) 1 (1 1 2))) 1 0) 1 1) 1 6)	0.991	oxidoreductase activity
772	((((((1 1 1) 1 (1 1 1)) 1 ((0 0 0) 1 (1 1 4))) 1 0) 1 0) 1 2)	0.863	triacylglycerol lipase activity
773	((((((1 2 2) 2 (2 2 2)) 1 ((1 1 0) 1 (1 1 0))) 1 0) 1 0) 1 1)	0.813	nucleic acid binding
774	((((((1 1 1) 1 (0 1 2)) 1 ((1 1 2) 1 (1 1 1))) 1 0) 1 0) 1 0)	0.895	nucleoside-triphosphatase activity
775	((((((1 1 1) 1 (1 1 1)) 1 ((2 1 1) 1 (1 1 1))) 2 2) 2 1) 2 5)	1.0	hydrolase activity
776	((((((1 1 1) 1 (1 1 1)) 1 ((1 1 1) 1 (1 1 2))) 1 0) 1 0) 1 0)	0.961	GTP binding
777	((((((1 1 1) 1 (2 1 1)) 1 ((1 1 1) 1 (1 1 1))) 1 0) 1 0) 1 6)	0.984	peptidyl-prolyl cis-trans isomerase activity
778	((((((1 1 1) 1 (0 1 4)) 1 ((0 1 1) 1 (1 1 1))) 1 1) 1 0) 1 0)	0.729	zinc ion binding
779	((((((1 1 3) 1 (0 1 0)) 1 ((1 1 0) 1 (2 2 2))) 1 0) 1 0) 1 0)	0.628	NON ANNOTATED
780	((((((2 1 0) 1 (0 1 1)) 1 ((1 1 1) 1 (1 1 3))) 1 0) 1 0) 1 0)	0.668	NON ANNOTATED
781	((((((2 1 1) 1 (1 1 3)) 1 ((1 1 0) 1 (1 1 0))) 1 0) 1 0) 1 0)	0.695	NON ANNOTATED
782	((((((2 1 0) 1 (0 1 2)) 1 ((2 1 1) 1 (1 1 1))) 1 0) 1 0) 1 0)	0.708	monooxygenase activity
783	((((((1 1 1) 1 (1 1 1)) 1 ((1 1 2) 1 (1 1 1))) 1 0) 1 0) 1 7)	0.982	uracil:cation symporter activity
784	((((((1 1 1) 1 (0 1 1)) 1 ((1 1 1) 1 (2 2 2))) 1 0) 1 0) 1 0)	0.944	transketolase activity
785	((((((1 1 1) 1 (1 1 1)) 1 ((2 1 1) 1 (1 1 1))) 1 0) 1 0) 1 0)	0.967	transcription factor activity
786	((((((1 1 1) 1 (1 1 1)) 1 ((0 1 1) 1 (1 1 3))) 1 0) 1 0) 1 0)	0.86	carbon-nitrogen ligase activity, with glutamine as amido-N-donor
787	((((((1 1 1) 1 (1 1 1)) 1 ((2 1 1) 1 (1 1 1))) 2 0) 2 2) 2 6)	0.998	neurotransmitter:sodium symporter activity
788	((((((1 1 1) 1 (1 1 1)) 1 ((1 1 1) 1 (2 1 1))) 1 0) 1 0) 1 0)	0.961	protein binding
789	((((((1 1 1) 1 (1 1 2)) 1 ((1 1 1) 1 (1 1 1))) 1 0) 1 2) 1 0)	0.982	electron carrier activity
790	((((((1 1 2) 1 (1 1 1)) 1 ((1 1 1) 1 (1 1 1))) 1 0) 1 1) 1 6)	0.991	AMP deaminase activity
791	((((((1 1 1) 1 (1 1 1)) 1 ((1 1 2) 1 (1 1 1))) 1 0) 1 0) 1 0)	0.967	transcription repressor activity
792	((((((2 1 1) 1 (1 1 1)) 1 ((1 1 1) 1 (1 1 1))) 1 0) 1 0) 1 1)	0.977	amino acid transmembrane transporter activity
793	((((((4 2 2) 1 (0 1 0)) 1 ((0 0 0) 1 (1 1 2))) 1 0) 1 0) 1 0)	0.56	protein binding
794	((((((1 1 1) 1 (0 1 1)) 1 ((1 1 3) 1 (1 1 1))) 1 3) 1 1) 1 0)	0.956	protein binding
795	((((((1 1 1) 1 (1 1 1)) 1 ((1 1 1) 1 (1 1 2))) 1 4) 1 0) 1 1)	0.991	FAD binding
796	((((((1 1 1) 1 (1 1 2)) 1 ((1 1 1) 1 (1 1 1))) 1 1) 1 0) 1 1)	0.991	NON ANNOTATED
797	((((((1 1 1) 1 (1 1 2)) 1 ((1 1 1) 1 (1 1 1))) 1 0) 1 0) 1 6)	0.984	NADPH:quinone reductase activity
798	((((((1 1 1) 1 (1 1 1)) 1 ((1 1 1) 1 (1 1 2))) 2 2) 2 1) 2 5)	1.0	double-stranded DNA binding
799	((((((1 1 0) 1 (1 1 2)) 1 ((2 1 1) 1 (1 1 1))) 1 0) 1 0) 1 6)	0.923	cation binding
800	((((((2 2 2) 1 (1 1 1)) 1 ((1 1 0) 1 (1 1 1))) 2 1) 2 1) 2 3)	0.983	prenyltransferase activity
801	((((((2 1 1) 1 (1 1 1)) 1 ((1 1 1) 1 (1 1 1))) 1 2) 1 0) 1 2)	0.993	oxidoreductase activity
802	((((((1 1 1) 1 (1 1 1)) 1 ((1 1 1) 1 (1 1 2))) 1 0) 1 0) 1 0)	0.961	aldehyde-lyase activity
803	((((((2 1 1) 1 (0 1 1)) 1 ((2 1 1) 1 (1 1 1))) 2 1) 2 1) 2 5)	0.977	zinc ion binding
804	((((((2 1 1) 1 (1 1 1)) 1 ((1 1 1) 1 (1 1 1))) 1 0) 1 0) 1 0)	0.961	NON ANNOTATED
805	((((((1 1 2) 1 (1 1 1)) 1 ((1 1 2) 1 (0 1 1))) 1 0) 1 0) 1 4)	0.915	hydrolase activity
806	((((((2 1 0) 1 (1 1 2)) 1 ((1 1 2) 1 (0 1 1))) 1 0) 1 0) 1 0)	0.675	ATP binding
807	((((((1 1 1) 1 (0 1 2)) 1 ((2 2 2) 1 (0 1 1))) 1 0) 1 5) 1 0)	0.785	hydrolase activity
808	((((((1 1 1) 1 (2 1 1)) 1 ((1 1 1) 1 (0 1 2))) 1 0) 1 0) 1 0)	0.839	zinc ion binding
809	((((((1 1 1) 1 (1 1 0)) 1 ((2 2 2) 1 (0 1 2))) 1 0) 1 0) 1 0)	0.772	beta-lactamase activity
810	((((((2 2 2) 1 (1 1 1)) 1 ((1 1 1) 1 (0 1 1))) 1 0) 1 0) 1 0)	0.895	N-acetyltransferase activity
811	((((((1 1 1) 1 (0 1 1)) 1 ((2 2 2) 1 (0 1 2))) 1 2) 1 0) 1 2)	0.898	N-acetyltransferase activity
812	((((((1 1 2) 1 (1 1 2)) 1 ((1 1 1) 1 (0 1 1))) 1 0) 1 0) 1 0)	0.87	NON ANNOTATED
813	((((((2 2 2) 1 (1 1 1)) 1 ((1 1 1) 1 (0 1 1))) 2 0) 2 2) 2 5)	0.97	protein binding
814	((((((3 1 0) 1 (1 1 2)) 1 ((1 1 1) 1 (0 1 1))) 1 0) 1 0) 1 2)	0.711	protein binding
815	((((((1 1 2) 1 (1 1 2)) 1 ((1 1 1) 1 (0 1 1))) 1 5) 1 0) 1 0)	0.872	oxidoreductase activity
816	((((((1 1 1) 1 (1 1 2)) 1 ((2 1 1) 1 (0 1 1))) 1 0) 1 0) 1 0)	0.866	serine-type peptidase activity
817	((((((8 1 1) 1 (0 1 0)) 1 ((0 0 0) 0 (0 0 0))) 1 0) 1 0) 1 0)	0.207	NON ANNOTATED
818	((((((1 1 1) 1 (1 1 3)) 1 ((1 1 2) 1 (0 0 0))) 1 0) 1 0) 1 0)	0.856	kinase activity
819	((((((2 2 2) 2 (2 2 2)) 1 ((1 1 0) 1 (0 0 0))) 1 0) 1 0) 1 0)	0.864	kinase activity
820	((((((4 1 1) 1 (0 1 1)) 1 ((2 1 1) 1 (0 0 0))) 1 0) 1 0) 1 0)	0.631	peptidase activity
821	((((((1 1 1) 1 (1 1 1)) 1 ((4 1 1) 1 (0 0 0))) 1 4) 1 0) 1 0)	0.856	NON ANNOTATED
822	((((((0 0 0) 0 (0 0 0)) 1 ((7 2 2) 1 (0 0 0))) 1 3) 1 0) 1 0)	0.616	NON ANNOTATED
823	((((((0 0 0) 0 (0 0 0)) 1 ((0 1 9) 1 (0 0 0))) 1 0) 1 0) 1 0)	0.146	NON ANNOTATED
824	((((((0 0 0) 1 (0 1 9)) 1 ((0 0 0) 0 (0 0 0))) 1 0) 1 0) 1 0)	0.132	nucleic acid binding
825	((((((0 0 0) 1 (9 1 0)) 1 ((0 0 0) 0 (0 0 0))) 1 0) 1 0) 1 0)	0.132	oxidoreductase activity
826	((((((0 0 0) 1 (9 1 0)) 1 ((0 0 0) 0 (0 0 0))) 1 0) 1 0) 1 0)	0.132	NON ANNOTATED
827	((((((1 1 1) 1 (1 1 1)) 1 ((1 1 1) 1 (1 1 1))) 2 3) 2 0) 2 4)	1.0	glycerone kinase activity
828	((((((1 1 1) 1 (1 1 1)) 1 ((1 1 1) 1 (1 1 1))) 1 5) 1 1) 1 0)	0.996	1-phosphatidylinositol-3-kinase activity
829	((((((1 1 1) 1 (1 1 1)) 1 ((1 1 1) 1 (1 1 1))) 1 0) 1 0) 1 6)	0.994	NON ANNOTATED
830	((((((1 1 1) 1 (1 1 1)) 1 ((1 1 1) 1 (1 1 1))) 1 0) 1 1) 1 6)	1.0	exonuclease activity
831	((((((1 1 1) 1 (1 1 1)) 1 ((1 1 1) 1 (1 1 1))) 1 0) 1 0) 1 6)	0.994	structural constituent of ribosome
832	((((((1 1 1) 1 (1 1 1)) 1 ((1 1 1) 1 (1 1 1))) 1 0) 1 1) 1 6)	1.0	ATP binding
833	((((((1 1 1) 1 (1 1 1)) 1 ((1 1 1) 1 (1 1 1))) 1 0) 1 1) 1 6)	1.0	ATP binding
834	((((((1 1 1) 1 (1 1 1)) 1 ((1 1 1) 1 (1 1 1))) 1 0) 1 1) 1 6)	1.0	hydrolase activity
835	((((((1 1 1) 1 (1 1 1)) 1 ((1 1 1) 1 (1 1 1))) 1 0) 1 0) 1 6)	0.994	carboxy-lyase activity
836	((((((1 1 1) 1 (1 1 1)) 1 ((1 1 1) 1 (1 1 1))) 1 0) 1 0) 1 5)	0.994	oxidoreductase activity
837	((((((1 1 1) 1 (1 1 1)) 1 ((1 1 1) 1 (1 1 1))) 1 0) 1 0) 1 0)	0.983	NON ANNOTATED
838	((((((1 1 1) 1 (1 1 1)) 1 ((1 1 1) 1 (1 1 1))) 2 5) 2 2) 2 0)	0.999	metallopeptidase activity
839	((((((1 1 1) 1 (1 1 1)) 1 ((1 1 1) 1 (1 1 1))) 1 0) 1 1) 1 6)	1.0	nucleic acid binding
840	((((((1 1 1) 1 (1 1 1)) 1 ((1 1 1) 1 (1 1 1))) 1 0) 1 0) 1 4)	0.994	NON ANNOTATED
841	((((((1 1 1) 1 (1 1 1)) 1 ((1 1 1) 1 (1 1 1))) 1 0) 1 1) 1 6)	1.0	NON ANNOTATED
842	((((((1 1 1) 1 (1 1 1)) 1 ((1 1 1) 1 (1 1 1))) 1 0) 1 0) 1 7)	0.993	NON ANNOTATED
843	((((((1 1 1) 1 (1 1 1)) 1 ((1 1 1) 1 (1 1 1))) 1 0) 1 0) 1 7)	0.993	oxaloacetate secondary active transmembrane transporter activity
844	((((((1 1 1) 1 (1 1 1)) 1 ((1 1 1) 1 (1 1 1))) 1 0) 1 0) 1 7)	0.993	protein binding
845	((((((1 1 1) 1 (1 1 1)) 1 ((1 1 1) 1 (1 1 1))) 1 6) 1 1) 1 0)	0.994	NON ANNOTATED
846	((((((1 1 1) 1 (1 1 1)) 1 ((1 1 1) 1 (1 1 1))) 1 0) 1 0) 1 0)	0.983	protein binding
847	((((((1 1 1) 1 (1 1 1)) 1 ((1 1 1) 1 (1 1 1))) 1 0) 1 0) 1 7)	0.993	protein disulfide isomerase activity
848	((((((1 1 1) 1 (1 1 1)) 1 ((1 1 1) 1 (1 1 1))) 1 0) 1 0) 1 7)	0.993	zinc ion binding
849	((((((1 1 1) 1 (1 1 1)) 1 ((1 1 1) 1 (1 1 1))) 1 0) 1 1) 1 6)	1.0	signal transducer activity
850	((((((1 1 1) 1 (1 1 1)) 1 ((1 1 1) 1 (1 1 1))) 1 0) 1 0) 1 0)	0.983	NON ANNOTATED
851	((((((1 1 1) 1 (1 1 1)) 1 ((1 1 1) 1 (1 1 1))) 1 6) 1 1) 1 0)	0.994	general RNA polymerase II transcription factor activity
852	((((((1 1 1) 1 (1 1 1)) 1 ((1 1 1) 1 (1 1 1))) 1 0) 1 1) 1 6)	1.0	Ran GTPase binding
853	((((((1 1 1) 1 (1 1 1)) 1 ((1 1 1) 1 (1 1 1))) 1 7) 1 0) 1 0)	0.985	glycolipid 2-alpha-mannosyltransferase activity
854	((((((1 1 1) 1 (1 1 1)) 1 ((1 1 1) 1 (1 1 1))) 1 0) 1 1) 1 5)	1.0	glycolipid 2-alpha-mannosyltransferase activity
855	((((((1 1 1) 1 (1 1 1)) 1 ((1 1 1) 1 (1 1 1))) 1 0) 1 0) 1 7)	0.993	transmembrane transporter activity
856	((((((1 1 1) 1 (1 1 1)) 1 ((1 1 1) 1 (1 1 1))) 1 0) 1 0) 1 7)	0.993	GTP binding
857	((((((1 1 1) 1 (1 1 1)) 1 ((1 1 1) 1 (1 1 1))) 1 0) 1 0) 1 0)	0.983	GTP binding
858	((((((1 1 1) 1 (1 1 1)) 1 ((1 1 1) 1 (1 1 1))) 1 0) 1 0) 1 7)	0.993	histone lysine N-methyltransferase activity (H3-K79 specific)
859	((((((1 1 1) 1 (1 1 1)) 1 ((1 1 1) 1 (1 1 1))) 1 0) 1 0) 1 7)	0.993	rRNA (guanine) methyltransferase activity
860	((((((1 1 1) 1 (1 1 1)) 1 ((1 1 1) 1 (1 1 1))) 1 0) 1 0) 1 7)	0.993	rRNA (guanine) methyltransferase activity
861	((((((1 1 1) 1 (1 1 1)) 1 ((1 1 1) 1 (1 1 1))) 1 6) 1 0) 1 1)	0.996	protein C-terminus binding
862	((((((1 1 1) 1 (1 1 1)) 1 ((1 1 1) 1 (1 1 1))) 1 0) 1 0) 1 7)	0.993	alpha-1,3-mannosyltransferase activity
863	((((((1 1 1) 1 (1 1 1)) 1 ((1 1 1) 1 (1 1 1))) 1 0) 1 7) 1 0)	0.986	RNA binding
864	((((((1 1 1) 1 (1 1 1)) 1 ((1 1 1) 1 (1 1 1))) 1 0) 1 0) 1 5)	0.994	RNA binding
865	((((((1 1 1) 1 (1 1 1)) 1 ((1 1 1) 1 (1 1 1))) 1 0) 1 0) 1 7)	0.993	hydrogen ion transporting ATPase activity, rotational mechanism
866	((((((1 1 1) 1 (1 1 1)) 1 ((1 1 1) 1 (1 1 1))) 1 0) 1 0) 1 7)	0.993	protein binding
867	((((((1 1 1) 1 (1 1 1)) 1 ((1 1 1) 1 (1 1 1))) 1 0) 1 0) 1 7)	0.993	ARF guanyl-nucleotide exchange factor activity
868	((((((1 1 1) 1 (1 1 1)) 1 ((1 1 1) 1 (1 1 1))) 1 0) 1 0) 1 7)	0.993	protein binding
869	((((((1 1 1) 1 (1 1 1)) 1 ((1 1 1) 1 (1 1 1))) 1 0) 1 7) 1 0)	0.986	ATP binding
870	((((((1 1 1) 1 (1 1 1)) 1 ((1 1 1) 1 (1 1 1))) 2 2) 2 1) 2 4)	1.0	structural constituent of ribosome
871	((((((1 1 1) 1 (1 1 1)) 1 ((1 1 1) 1 (1 1 1))) 1 0) 1 1) 1 6)	1.0	NON ANNOTATED
872	((((((1 1 1) 1 (1 1 1)) 1 ((1 1 1) 1 (1 1 1))) 1 0) 1 0) 1 7)	0.993	protein binding
873	((((((1 1 1) 1 (1 1 1)) 1 ((1 1 1) 1 (1 1 1))) 1 0) 1 7) 1 0)	0.986	ribonuclease activity
874	((((((1 1 1) 1 (1 1 1)) 1 ((1 1 1) 1 (1 1 1))) 1 0) 1 1) 1 6)	1.0	phosphatase regulator activity
875	((((((1 1 1) 1 (1 1 1)) 1 ((1 1 1) 1 (1 1 1))) 1 0) 1 0) 1 7)	0.993	endopeptidase La activity
876	((((((1 1 1) 1 (1 1 1)) 1 ((1 1 1) 1 (1 1 1))) 1 0) 1 0) 1 7)	0.993	protein serine/threonine kinase activity
877	((((((1 1 1) 1 (1 1 1)) 1 ((1 1 1) 1 (1 1 1))) 1 0) 1 0) 1 7)	0.993	MutSalpha complex binding
878	((((((1 1 1) 1 (1 1 1)) 1 ((1 1 1) 1 (1 1 1))) 1 0) 1 1) 1 6)	1.0	phosphoinositide binding
879	((((((1 1 1) 1 (1 1 1)) 1 ((1 1 1) 1 (1 1 1))) 1 7) 1 0) 1 0)	0.985	transferase activity
880	((((((1 1 1) 1 (1 1 1)) 1 ((1 1 1) 1 (1 1 1))) 1 0) 1 0) 1 6)	0.994	protein binding
881	((((((1 1 1) 1 (1 1 1)) 1 ((1 1 1) 1 (1 1 1))) 1 6) 1 1) 1 0)	0.994	methyltransferase activity
882	((((((1 1 1) 1 (1 1 1)) 1 ((1 1 1) 1 (1 1 1))) 2 2) 2 1) 2 4)	1.0	calcium ion binding
883	((((((1 1 1) 1 (1 1 1)) 1 ((1 1 1) 1 (1 1 1))) 1 6) 1 1) 1 0)	0.994	S-adenosylmethionine-dependent methyltransferase activity
884	((((((1 1 1) 1 (1 1 1)) 1 ((1 1 1) 1 (1 1 1))) 2 5) 2 0) 2 2)	1.0	protein binding
885	((((((1 1 1) 1 (1 1 1)) 1 ((1 1 1) 1 (1 1 1))) 1 0) 1 1) 1 6)	1.0	general RNA polymerase II transcription factor activity
886	((((((1 1 1) 1 (1 1 1)) 1 ((1 1 1) 1 (1 1 1))) 1 0) 1 6) 1 0)	0.991	asparaginase activity
887	((((((1 1 1) 1 (1 1 1)) 1 ((1 1 1) 1 (1 1 1))) 1 0) 1 1) 1 6)	1.0	actin binding
888	((((((1 1 1) 1 (1 1 1)) 1 ((1 1 1) 1 (1 1 1))) 1 0) 1 0) 1 7)	0.993	tRNA methyltransferase activity
889	((((((1 1 1) 1 (1 1 1)) 1 ((1 1 1) 1 (1 1 1))) 1 0) 1 1) 1 6)	1.0	RNA binding
890	((((((1 1 1) 1 (1 1 1)) 1 ((1 1 1) 1 (1 1 1))) 1 0) 1 4) 1 0)	0.993	NON ANNOTATED
891	((((((1 1 1) 1 (1 1 1)) 1 ((1 1 1) 1 (1 1 1))) 1 0) 1 1) 1 6)	1.0	blue light photoreceptor activity
892	((((((2 1 0) 1 (0 1 1)) 1 ((0 1 1) 1 (3 1 1))) 1 0) 1 0) 1 0)	0.558	transcription factor activity
893	((((((1 1 1) 1 (1 1 1)) 1 ((1 1 1) 1 (1 1 1))) 1 6) 1 1) 1 0)	0.994	DNA binding
894	((((((1 1 1) 1 (1 1 1)) 1 ((1 1 1) 1 (1 1 1))) 2 4) 2 0) 2 3)	1.0	protein binding
895	((((((1 1 1) 1 (1 1 1)) 1 ((1 1 1) 1 (1 1 1))) 1 0) 1 0) 1 7)	0.993	kinase activity
896	((((((1 1 1) 1 (1 1 1)) 1 ((1 1 1) 1 (1 1 1))) 1 0) 1 4) 1 0)	0.993	ribonuclease inhibitor activity
897	((((((1 1 0) 1 (1 1 1)) 1 ((1 1 1) 1 (1 1 2))) 1 0) 1 1) 1 5)	0.977	zinc ion binding
898	((((((1 1 1) 1 (1 1 1)) 1 ((1 1 1) 1 (1 1 1))) 1 0) 1 0) 1 0)	0.983	protein binding
899	((((((1 1 1) 1 (1 1 1)) 1 ((1 1 1) 1 (1 1 1))) 1 0) 1 0) 1 0)	0.983	hydrolase activity, acting on carbon-nitrogen (but not peptide) bonds
900	((((((1 1 1) 1 (1 1 1)) 1 ((1 1 1) 1 (1 1 1))) 1 0) 1 0) 1 7)	0.993	nucleotide binding
901	((((((1 1 1) 1 (1 1 1)) 1 ((1 1 1) 1 (1 1 1))) 1 0) 1 7) 1 0)	0.986	nucleic acid binding
902	((((((1 1 1) 1 (1 1 1)) 1 ((1 1 1) 1 (1 1 1))) 1 0) 1 0) 1 7)	0.993	Rho GDP-dissociation inhibitor activity
903	((((((1 1 1) 1 (1 1 1)) 1 ((1 1 1) 1 (1 1 1))) 1 1) 1 0) 1 6)	1.0	metal ion binding
904	((((((1 1 1) 1 (1 1 1)) 1 ((1 1 1) 1 (1 1 1))) 1 1) 1 0) 1 6)	1.0	protein binding
905	((((((1 1 1) 1 (1 1 1)) 1 ((1 1 1) 1 (1 1 1))) 1 0) 1 0) 1 7)	0.993	protein homodimerization activity
906	((((((1 1 1) 1 (1 1 1)) 1 ((1 1 1) 1 (1 1 1))) 1 0) 1 1) 1 6)	1.0	translation initiation factor activity
907	((((((1 1 1) 1 (1 1 1)) 1 ((1 1 1) 1 (1 1 1))) 1 0) 1 0) 1 5)	0.994	protein kinase activity
908	((((((1 1 1) 1 (1 1 1)) 1 ((1 1 1) 1 (1 1 1))) 1 0) 1 1) 1 6)	1.0	GTP binding
909	((((((1 1 1) 1 (1 1 1)) 1 ((1 1 1) 1 (1 1 1))) 1 0) 1 0) 1 7)	0.993	NON ANNOTATED
910	((((((1 1 1) 1 (1 1 1)) 1 ((1 1 1) 1 (1 1 1))) 2 3) 2 0) 2 4)	1.0	RNA binding
911	((((((1 1 1) 1 (1 1 1)) 1 ((1 1 1) 1 (1 1 1))) 1 7) 1 0) 1 0)	0.985	endonuclease activity
912	((((((1 1 1) 1 (1 1 1)) 1 ((1 1 1) 1 (1 1 1))) 2 5) 2 0) 2 2)	1.0	transferase activity
913	((((((1 1 1) 1 (1 1 1)) 1 ((1 1 1) 1 (1 1 1))) 1 1) 1 0) 1 4)	1.0	thiamin diphosphokinase activity
914	((((((1 1 1) 1 (1 1 1)) 1 ((1 1 1) 1 (1 1 1))) 1 0) 1 0) 1 0)	0.983	transcription factor activity
915	((((((1 1 1) 1 (1 1 1)) 1 ((1 1 1) 1 (1 1 1))) 1 0) 1 2) 1 4)	1.0	transcription factor activity
916	((((((1 1 1) 1 (1 1 1)) 1 ((1 1 1) 1 (1 1 1))) 1 1) 1 0) 1 6)	1.0	ATP-dependent RNA helicase activity
917	((((((1 1 1) 1 (1 1 1)) 1 ((1 1 1) 1 (1 1 1))) 1 7) 1 0) 1 0)	0.985	pantoate-beta-alanine ligase activity
918	((((((1 1 1) 1 (1 1 1)) 1 ((1 1 1) 1 (1 1 1))) 1 0) 1 0) 1 7)	0.993	uridine-diphosphatase activity
919	((((((1 1 1) 1 (1 1 1)) 1 ((1 1 1) 1 (1 1 1))) 1 0) 1 0) 1 7)	0.993	protein binding
920	((((((1 1 1) 1 (1 1 1)) 1 ((1 1 1) 1 (1 1 1))) 1 1) 1 1) 1 0)	0.993	protein binding
921	((((((1 1 1) 1 (1 1 1)) 1 ((1 1 1) 1 (1 1 1))) 1 0) 1 0) 1 0)	0.983	protein binding
922	((((((1 1 1) 1 (1 1 1)) 1 ((1 1 1) 1 (1 1 1))) 1 1) 1 0) 1 6)	1.0	inorganic phosphate transmembrane transporter activity
923	((((((1 1 1) 1 (1 1 1)) 1 ((1 1 1) 1 (1 1 1))) 1 6) 1 0) 1 0)	0.991	ubiquitin-protein ligase activity
924	((((((1 1 1) 1 (1 1 1)) 1 ((1 1 1) 1 (1 1 1))) 1 0) 1 0) 1 7)	0.993	DNA binding
925	((((((1 1 1) 1 (1 1 1)) 1 ((1 1 1) 1 (1 1 1))) 1 0) 1 1) 1 6)	1.0	ATP binding
926	((((((1 1 1) 1 (1 1 1)) 1 ((1 1 1) 1 (1 1 1))) 1 0) 1 0) 1 7)	0.993	nucleotide binding
927	((((((1 1 1) 1 (1 1 1)) 1 ((1 1 1) 1 (1 1 1))) 1 0) 1 0) 1 7)	0.993	protein binding
928	((((((1 1 1) 1 (1 1 1)) 1 ((1 1 1) 1 (1 1 1))) 1 0) 1 0) 1 7)	0.993	phospholipid binding
929	((((((1 1 1) 1 (1 1 1)) 1 ((1 1 1) 1 (1 1 1))) 1 0) 1 0) 1 0)	0.983	NON ANNOTATED
930	((((((1 1 1) 1 (1 1 1)) 1 ((1 1 1) 1 (1 1 1))) 1 0) 1 0) 1 7)	0.993	NON ANNOTATED
931	((((((1 1 1) 1 (1 1 1)) 1 ((1 1 1) 1 (1 1 1))) 1 0) 1 1) 1 6)	1.0	protein binding
932	((((((1 1 1) 1 (1 1 1)) 1 ((1 1 1) 1 (1 1 1))) 2 2) 2 2) 2 3)	1.0	protein disulfide isomerase activity
933	((((((1 1 1) 1 (1 1 1)) 1 ((1 1 1) 1 (1 1 1))) 1 0) 1 0) 1 7)	0.993	sugar:hydrogen symporter activity
934	((((((1 1 1) 1 (1 1 1)) 1 ((1 1 1) 1 (1 1 1))) 1 0) 1 1) 1 6)	1.0	hydrogen ion transporting ATP synthase activity, rotational mechanism
935	((((((1 1 1) 1 (1 1 1)) 1 ((1 1 1) 1 (1 1 1))) 1 0) 1 1) 1 6)	1.0	protein binding
936	((((((1 1 1) 1 (1 1 1)) 1 ((1 1 1) 1 (1 1 1))) 1 0) 1 0) 1 0)	0.983	coenzyme binding
937	((((((1 1 1) 1 (1 1 1)) 1 ((1 1 1) 1 (1 1 1))) 1 0) 1 0) 1 6)	0.994	ATP binding
938	((((((1 1 1) 1 (1 1 1)) 1 ((1 1 1) 1 (1 1 1))) 1 0) 1 0) 1 6)	0.994	calcium-dependent cysteine-type endopeptidase activity
939	((((((1 1 1) 1 (1 1 1)) 1 ((1 1 1) 1 (1 1 1))) 1 0) 1 1) 1 6)	1.0	nuclease activity
940	((((((1 1 1) 1 (1 1 1)) 1 ((1 1 1) 1 (1 1 1))) 2 4) 2 0) 2 3)	1.0	phosphotransferase activity, phosphate group as acceptor
941	((((((1 1 1) 1 (1 1 1)) 1 ((1 1 1) 1 (1 1 1))) 1 0) 1 1) 1 6)	1.0	DNA primase activity
942	((((((1 1 1) 1 (1 1 1)) 1 ((1 1 1) 1 (1 1 1))) 1 0) 1 0) 1 7)	0.993	GTPase activator activity
943	((((((1 1 1) 1 (1 1 1)) 1 ((1 1 1) 1 (1 1 1))) 1 0) 1 0) 1 7)	0.993	structural constituent of ribosome
944	((((((1 1 1) 1 (1 1 1)) 1 ((1 1 1) 1 (1 1 1))) 1 0) 1 0) 1 7)	0.993	transferase activity, transferring glycosyl groups
945	((((((1 1 1) 1 (1 1 1)) 1 ((1 1 1) 1 (1 1 1))) 1 0) 1 4) 1 0)	0.993	transferase activity, transferring glycosyl groups
946	((((((1 1 1) 1 (1 1 1)) 1 ((1 1 1) 1 (1 1 1))) 2 0) 2 2) 2 5)	1.0	calcium ion binding
947	((((((1 1 1) 1 (1 1 1)) 1 ((1 1 1) 1 (1 1 1))) 1 0) 1 1) 1 6)	1.0	NON ANNOTATED
948	((((((1 1 1) 1 (1 1 1)) 1 ((1 1 1) 1 (1 1 1))) 1 0) 1 1) 1 6)	1.0	pyridoxal kinase activity
949	((((((1 1 1) 1 (1 1 1)) 1 ((1 1 1) 1 (1 1 1))) 1 0) 1 1) 1 6)	1.0	dUTP diphosphatase activity
950	((((((1 1 0) 1 (1 1 1)) 1 ((2 1 1) 1 (1 1 1))) 1 0) 1 0) 1 5)	0.968	protein serine/threonine kinase activity
951	((((((1 1 1) 1 (1 1 1)) 1 ((1 1 1) 1 (1 1 1))) 1 0) 1 0) 1 6)	0.994	L-cystine transmembrane transporter activity
952	((((((1 1 1) 1 (1 1 1)) 1 ((1 1 1) 1 (1 1 1))) 1 0) 1 0) 1 3)	0.993	DNA binding
953	((((((1 1 1) 1 (1 1 1)) 1 ((1 1 1) 1 (1 1 1))) 1 0) 1 0) 1 7)	0.993	protein binding
954	((((((1 1 1) 1 (0 1 1)) 1 ((0 0 0) 1 (5 1 0))) 1 0) 1 0) 1 0)	0.399	translation initiation factor activity
955	((((((1 1 1) 1 (1 1 1)) 1 ((1 1 1) 1 (1 1 1))) 1 0) 1 1) 1 6)	1.0	6-phosphogluconolactonase activity
956	((((((1 1 1) 1 (1 1 1)) 1 ((1 1 1) 1 (1 1 1))) 1 0) 1 1) 1 6)	1.0	RNA binding
957	((((((1 1 1) 1 (1 1 1)) 1 ((1 1 1) 1 (1 1 1))) 1 0) 1 0) 1 7)	0.993	actin filament binding
958	((((((1 1 1) 1 (1 1 1)) 1 ((1 1 1) 1 (1 1 1))) 1 0) 1 0) 1 7)	0.993	protein binding
959	((((((1 1 1) 1 (1 1 1)) 1 ((1 1 1) 1 (1 1 1))) 1 7) 1 0) 1 0)	0.985	NON ANNOTATED
960	((((((1 1 1) 1 (1 1 1)) 1 ((1 1 1) 1 (1 1 1))) 1 0) 1 0) 1 7)	0.993	protein binding
961	((((((1 1 1) 1 (1 1 1)) 1 ((1 1 1) 1 (1 1 1))) 1 0) 1 0) 1 7)	0.993	FMN binding
962	((((((1 1 1) 1 (1 1 1)) 1 ((1 1 1) 1 (1 1 1))) 1 0) 1 0) 1 7)	0.993	nucleic acid binding
963	((((((2 2 2) 1 (1 1 1)) 1 ((0 0 0) 1 (1 1 1))) 1 2) 1 0) 1 0)	0.957	hydrolase activity, acting on glycosyl bonds
964	((((((1 1 1) 1 (1 1 1)) 1 ((1 1 1) 1 (1 1 1))) 2 3) 2 1) 2 2)	1.0	hydrolase activity, acting on glycosyl bonds
965	((((((1 1 1) 1 (1 1 1)) 1 ((1 1 1) 1 (1 1 1))) 1 0) 1 2) 1 0)	0.993	oxidoreductase activity
966	((((((1 1 1) 1 (1 1 1)) 1 ((1 1 1) 1 (1 1 1))) 1 1) 1 0) 1 6)	1.0	metallopeptidase activity
967	((((((1 1 1) 1 (1 1 1)) 1 ((1 1 1) 1 (1 1 1))) 1 0) 1 0) 1 7)	0.993	snoRNA binding
968	((((((1 1 1) 1 (1 1 1)) 1 ((1 1 1) 1 (1 1 1))) 1 0) 1 0) 1 7)	0.993	actin binding
969	((((((1 1 1) 1 (1 1 1)) 1 ((1 1 1) 1 (1 1 1))) 1 0) 1 0) 1 7)	0.993	NON ANNOTATED
970	((((((1 1 1) 1 (1 1 1)) 1 ((1 1 1) 1 (1 1 1))) 1 0) 1 0) 1 7)	0.993	RNA polymerase I transcription factor activity
971	((((((1 1 1) 1 (1 1 1)) 1 ((1 1 1) 1 (1 1 1))) 1 0) 1 0) 1 3)	0.993	hydrolase activity
972	((((((1 1 1) 1 (1 1 1)) 1 ((1 1 1) 1 (1 1 1))) 1 0) 1 0) 1 7)	0.993	ATP binding
973	((((((1 1 1) 1 (1 1 1)) 1 ((1 1 1) 1 (1 1 1))) 1 0) 1 0) 1 7)	0.993	calcium ion binding
974	((((((1 1 1) 1 (1 1 1)) 1 ((1 1 1) 1 (1 1 1))) 1 0) 1 0) 1 7)	0.993	calcium ion binding
975	((((((1 1 1) 1 (1 1 1)) 1 ((1 1 1) 1 (1 1 1))) 1 0) 1 0) 1 7)	0.993	protein binding
976	((((((1 1 1) 1 (1 1 1)) 1 ((1 1 0) 1 (1 1 2))) 1 0) 1 0) 1 4)	0.968	FMN binding
977	((((((1 1 1) 1 (1 1 1)) 1 ((1 1 1) 1 (1 1 1))) 1 0) 1 1) 1 6)	1.0	protein transporter activity
978	((((((1 1 1) 1 (1 1 1)) 1 ((1 1 1) 1 (1 1 1))) 1 7) 1 0) 1 0)	0.985	hydrolase activity
979	((((((1 1 1) 1 (1 1 1)) 1 ((1 1 1) 1 (1 1 1))) 1 0) 1 0) 1 7)	0.993	oxidoreductase activity, acting on CH-OH group of donors
980	((((((1 1 1) 1 (1 1 1)) 1 ((1 1 1) 1 (1 1 1))) 2 2) 2 1) 2 2)	1.0	3-deoxy-7-phosphoheptulonate synthase activity
981	((((((1 1 1) 1 (1 1 1)) 1 ((1 1 1) 1 (1 1 1))) 1 0) 1 0) 1 0)	0.983	3-deoxy-7-phosphoheptulonate synthase activity
982	((((((1 1 1) 1 (1 1 1)) 1 ((1 1 1) 1 (1 1 1))) 1 0) 1 0) 1 7)	0.993	electron transporter, transferring electrons within CoQH2-cytochrome c reductase complex activity
983	((((((1 1 1) 1 (1 1 1)) 1 ((1 1 1) 1 (1 1 1))) 1 0) 1 0) 1 7)	0.993	protein binding
984	((((((1 1 1) 1 (1 1 1)) 1 ((1 1 1) 1 (1 1 1))) 1 0) 1 0) 1 7)	0.993	NON ANNOTATED
985	((((((1 1 1) 1 (1 1 1)) 1 ((1 1 1) 1 (1 1 1))) 1 0) 1 0) 1 0)	0.983	NON ANNOTATED
986	((((((1 1 2) 1 (0 1 1)) 1 ((1 1 1) 1 (1 1 1))) 1 0) 1 0) 1 1)	0.956	NON ANNOTATED
987	((((((1 1 1) 1 (1 1 1)) 1 ((1 1 1) 1 (1 1 1))) 1 0) 1 0) 1 1)	0.993	histone binding
988	((((((1 1 1) 1 (1 1 1)) 1 ((1 1 1) 1 (1 1 1))) 1 0) 1 0) 1 5)	0.994	branched-chain-amino-acid transaminase activity
989	((((((1 1 1) 1 (1 1 1)) 1 ((1 1 1) 1 (1 1 1))) 1 0) 1 0) 1 6)	0.994	DNA photolyase activity
990	((((((1 1 1) 1 (1 1 1)) 1 ((1 1 1) 1 (1 1 1))) 1 0) 1 1) 1 6)	1.0	DNA photolyase activity
991	((((((1 1 1) 1 (1 1 1)) 1 ((1 1 1) 1 (1 1 1))) 1 0) 1 1) 1 6)	1.0	DNA binding
992	((((((1 1 1) 1 (1 1 1)) 1 ((1 1 1) 1 (1 1 1))) 1 0) 1 1) 1 6)	1.0	triacylglycerol lipase activity
993	((((((1 1 1) 1 (1 1 1)) 1 ((1 1 1) 1 (1 1 1))) 1 0) 1 1) 1 6)	1.0	protein binding
994	((((((1 1 1) 1 (1 1 1)) 1 ((1 1 1) 1 (1 1 1))) 1 0) 1 1) 1 6)	1.0	protein binding
995	((((((1 1 1) 1 (1 1 1)) 1 ((1 1 1) 1 (1 1 1))) 1 0) 1 1) 1 6)	1.0	GTP binding
996	((((((1 1 1) 1 (1 1 1)) 1 ((1 1 1) 1 (1 1 1))) 1 0) 1 0) 1 7)	0.993	NON ANNOTATED
997	((((((1 1 1) 1 (1 1 1)) 1 ((1 1 1) 1 (1 1 1))) 1 7) 1 0) 1 0)	0.985	protein transporter activity
998	((((((1 1 1) 1 (1 1 2)) 1 ((1 1 0) 1 (1 1 1))) 2 3) 2 1) 2 2)	0.993	solute:sodium symporter activity
999	((((((1 1 1) 1 (1 1 1)) 1 ((1 1 1) 1 (1 1 1))) 1 0) 1 0) 1 7)	0.993	RNA binding
1000	((((((1 1 1) 1 (1 1 1)) 1 ((1 1 1) 1 (1 1 1))) 1 7) 1 0) 1 0)	0.985	oxidoreductase activity, acting on hydrogen as donor, NAD or NADP as acceptor
1001	((((((1 1 1) 1 (1 1 1)) 1 ((1 1 1) 1 (1 1 1))) 2 2) 2 2) 2 1)	1.0	nucleic acid binding
1002	((((((1 1 1) 1 (1 1 1)) 1 ((1 1 1) 1 (1 1 1))) 1 7) 1 0) 1 0)	0.985	NON ANNOTATED
1003	((((((1 1 1) 1 (1 1 1)) 1 ((1 1 1) 1 (1 1 1))) 1 0) 1 0) 1 7)	0.993	oxidoreductase activity
1004	((((((1 1 1) 1 (1 1 1)) 1 ((1 1 1) 1 (1 1 1))) 1 0) 1 0) 1 7)	0.993	structural constituent of ribosome
1005	((((((1 1 1) 1 (1 1 1)) 1 ((1 1 1) 1 (1 1 1))) 1 0) 1 0) 1 7)	0.993	hydrolase activity
1006	((((((1 1 1) 1 (1 1 1)) 1 ((1 1 1) 1 (1 1 1))) 2 5) 2 0) 2 2)	1.0	metal ion binding
1007	((((((1 1 1) 1 (1 1 1)) 1 ((1 1 1) 1 (1 1 1))) 1 0) 1 0) 1 0)	0.983	metal ion binding
1008	((((((1 1 1) 1 (1 1 1)) 1 ((1 1 1) 1 (1 1 1))) 2 4) 2 0) 2 3)	1.0	protein binding
1009	((((((1 1 1) 1 (1 1 1)) 1 ((1 1 1) 1 (1 1 1))) 1 0) 1 1) 1 6)	1.0	protein binding
1010	((((((1 1 1) 1 (1 1 1)) 1 ((1 1 1) 1 (1 1 1))) 1 0) 1 5) 1 0)	0.993	protein binding
1011	((((((1 1 1) 1 (1 1 1)) 1 ((1 1 1) 1 (1 1 1))) 2 0) 2 3) 2 4)	1.0	NON ANNOTATED
1012	((((((1 1 1) 1 (1 1 1)) 1 ((1 1 1) 1 (1 1 1))) 2 5) 2 2) 2 0)	0.999	protein binding
1013	((((((1 1 1) 1 (1 1 1)) 1 ((1 1 1) 1 (1 1 1))) 1 0) 1 1) 1 6)	1.0	transcription factor activity
1014	((((((1 1 1) 1 (1 1 1)) 1 ((1 1 1) 1 (1 1 1))) 1 0) 1 0) 1 5)	0.994	Ras guanyl-nucleotide exchange factor activity
1015	((((((2 1 1) 1 (1 1 1)) 1 ((1 1 0) 1 (1 1 1))) 1 5) 1 0) 1 0)	0.944	Ras guanyl-nucleotide exchange factor activity
1016	((((((1 1 1) 1 (1 1 1)) 1 ((1 1 1) 1 (1 1 1))) 1 0) 1 0) 1 7)	0.993	Ras guanyl-nucleotide exchange factor activity
1017	((((((1 1 1) 1 (1 1 1)) 1 ((1 1 1) 1 (1 1 1))) 1 0) 1 0) 1 7)	0.993	NON ANNOTATED
1018	((((((1 1 1) 1 (1 1 1)) 1 ((1 1 1) 1 (1 1 1))) 1 0) 1 0) 1 7)	0.993	GTPase regulator activity
1019	((((((1 1 1) 1 (1 1 1)) 1 ((1 1 1) 1 (1 1 1))) 1 0) 1 0) 1 7)	0.993	structural constituent of ribosome
1020	((((((1 1 1) 1 (1 1 1)) 1 ((1 1 1) 1 (1 1 1))) 1 0) 1 0) 1 0)	0.983	NON ANNOTATED
1021	((((((1 1 1) 1 (1 1 1)) 1 ((0 1 1) 1 (2 1 1))) 1 0) 1 0) 1 1)	0.952	hydrolase activity, acting on carbon-nitrogen (but not peptide) bonds, in cyclic amides
1022	((((((1 1 1) 1 (1 1 1)) 1 ((1 1 1) 1 (1 1 1))) 1 0) 1 0) 1 6)	0.994	calcium ion transmembrane transporter activity
1023	((((((1 1 0) 1 (2 1 1)) 1 ((0 1 1) 1 (1 1 2))) 1 0) 1 0) 1 5)	0.817	calcium ion transmembrane transporter activity
1024	((((((1 1 1) 1 (1 1 1)) 1 ((1 1 1) 1 (1 1 1))) 1 0) 1 0) 1 0)	0.983	glycerophosphodiester phosphodiesterase activity
1025	((((((1 1 1) 1 (1 1 1)) 1 ((1 1 1) 1 (1 1 1))) 1 0) 1 1) 1 6)	1.0	CTP synthase activity
1026	((((((3 1 1) 1 (1 1 1)) 1 ((1 1 0) 1 (1 1 0))) 1 0) 1 0) 1 0)	0.759	NON ANNOTATED
1027	((((((1 1 1) 1 (1 1 1)) 1 ((1 1 1) 1 (1 1 1))) 1 0) 1 0) 1 6)	0.994	formyltetrahydrofolate deformylase activity
1028	((((((1 1 1) 1 (1 1 1)) 1 ((1 1 1) 1 (1 1 1))) 1 7) 1 0) 1 0)	0.985	FMN binding
1029	((((((1 1 1) 1 (1 1 1)) 1 ((1 1 1) 1 (1 1 1))) 1 0) 1 1) 1 6)	1.0	protein serine/threonine kinase activity
1030	((((((1 1 1) 1 (0 1 1)) 1 ((1 1 1) 1 (2 1 1))) 1 0) 1 0) 1 0)	0.944	oxidoreductase activity
1031	((((((1 1 1) 1 (1 1 1)) 1 ((1 1 1) 1 (1 1 1))) 1 0) 1 0) 1 7)	0.993	single-stranded DNA specific endodeoxyribonuclease activity
1032	((((((1 1 1) 1 (1 1 1)) 1 ((1 1 1) 1 (1 1 1))) 2 0) 2 4) 2 2)	1.0	protein binding
1033	((((((1 1 1) 1 (1 1 1)) 1 ((1 1 1) 1 (1 1 1))) 1 7) 1 0) 1 0)	0.985	1,3-beta-glucanosyltransferase activity
1034	((((((1 1 1) 1 (1 1 1)) 1 ((1 1 1) 1 (1 1 1))) 1 0) 1 0) 1 7)	0.993	P-P-bond-hydrolysis-driven protein transmembrane transporter activity
1035	((((((1 1 1) 1 (1 1 1)) 1 ((1 1 1) 1 (1 1 1))) 1 0) 1 0) 1 7)	0.993	protein binding
1036	((((((1 1 1) 1 (1 1 1)) 1 ((1 1 1) 1 (1 1 1))) 1 0) 1 0) 1 7)	0.993	ATP binding
1037	((((((1 1 1) 1 (1 1 1)) 1 ((1 1 1) 1 (1 1 1))) 1 0) 1 0) 1 2)	0.993	ion channel activity
1038	((((((1 1 1) 1 (1 1 1)) 1 ((1 1 1) 1 (1 1 1))) 1 0) 1 0) 1 0)	0.983	oxidoreductase activity, acting on CH-OH group of donors
1039	((((((1 1 1) 1 (1 1 1)) 1 ((1 1 1) 1 (1 1 1))) 1 0) 1 0) 1 0)	0.983	transcription factor activity
1040	((((((1 1 1) 1 (1 1 1)) 1 ((1 1 1) 1 (1 1 1))) 1 0) 1 0) 1 0)	0.983	protein binding
1041	((((((1 1 1) 1 (1 1 1)) 1 ((1 1 1) 1 (1 1 1))) 1 0) 1 1) 1 6)	1.0	structural constituent of ribosome
1042	((((((1 1 1) 1 (1 1 1)) 1 ((1 1 1) 1 (1 1 1))) 1 0) 1 0) 1 7)	0.993	protein binding
1043	((((((1 1 1) 1 (1 1 1)) 1 ((1 1 1) 1 (1 1 1))) 1 0) 1 2) 1 4)	1.0	Rab GTPase activator activity
1044	((((((1 1 1) 1 (1 1 1)) 1 ((1 1 1) 1 (1 1 1))) 1 0) 1 0) 1 6)	0.994	oxidoreductase activity
1045	((((((1 1 1) 1 (1 1 1)) 1 ((1 1 1) 1 (1 1 1))) 1 0) 1 0) 1 2)	0.993	protein binding
1046	((((((1 1 1) 1 (1 1 1)) 1 ((1 1 1) 1 (1 1 1))) 1 0) 1 0) 1 7)	0.993	ATP binding
1047	((((((1 1 1) 1 (1 1 1)) 1 ((1 1 1) 1 (1 1 1))) 1 0) 1 0) 1 0)	0.983	ion channel activity
1048	((((((1 1 1) 1 (1 1 1)) 1 ((1 1 1) 1 (1 1 1))) 1 0) 1 0) 1 7)	0.993	isopentenyl-diphosphate delta-isomerase activity
1049	((((((1 1 1) 1 (1 1 1)) 1 ((1 1 1) 1 (1 1 1))) 1 0) 1 0) 1 7)	0.993	protein binding
1050	((((((1 1 1) 1 (1 1 1)) 1 ((1 1 1) 1 (1 1 1))) 1 0) 1 0) 1 7)	0.993	estrogen receptor binding
1051	((((((1 1 1) 1 (1 1 1)) 1 ((1 1 1) 1 (1 1 1))) 1 0) 1 1) 1 6)	1.0	ATP-dependent RNA helicase activity
1052	((((((1 1 1) 1 (1 1 1)) 1 ((1 1 1) 1 (1 1 1))) 1 0) 1 0) 1 7)	0.993	Hsp70 protein binding
1053	((((((1 1 1) 1 (1 1 1)) 1 ((1 1 1) 1 (1 1 1))) 1 0) 1 0) 1 7)	0.993	FMN adenylyltransferase activity
1054	((((((1 1 1) 1 (1 1 1)) 1 ((1 1 1) 1 (1 1 1))) 1 0) 1 0) 1 7)	0.993	DNA binding
1055	((((((1 1 1) 1 (1 1 1)) 1 ((1 1 1) 1 (1 1 1))) 1 0) 1 0) 1 7)	0.993	oxidoreductase activity, acting on the CH-OH group of donors, NAD or NADP as acceptor
1056	((((((1 1 1) 1 (1 1 1)) 1 ((1 1 1) 1 (1 1 1))) 1 0) 1 0) 1 7)	0.993	ATP binding
1057	((((((1 1 1) 1 (1 1 1)) 1 ((1 1 1) 1 (1 1 1))) 1 0) 1 0) 1 7)	0.993	NADPH-hemoprotein reductase activity
1058	((((((1 1 1) 1 (1 1 1)) 1 ((1 1 1) 1 (1 1 1))) 1 0) 1 1) 1 6)	1.0	protein binding
1059	((((((1 1 1) 1 (1 1 1)) 1 ((1 1 1) 1 (1 1 1))) 1 0) 1 0) 1 0)	0.983	NON ANNOTATED
1060	((((((1 1 1) 1 (1 1 1)) 1 ((1 1 1) 1 (1 1 1))) 1 0) 1 0) 1 7)	0.993	endonuclease activity
1061	((((((1 1 1) 1 (1 1 1)) 1 ((1 1 1) 1 (1 1 1))) 1 0) 1 1) 1 6)	1.0	NON ANNOTATED
1062	((((((1 1 2) 1 (0 1 1)) 1 ((1 1 1) 1 (1 1 1))) 1 0) 1 0) 1 1)	0.956	monooxygenase activity
1063	((((((1 1 1) 1 (1 1 1)) 1 ((1 1 1) 1 (1 1 1))) 1 0) 1 0) 1 6)	0.994	oxidoreductase activity, acting on CH-OH group of donors
1064	((((((1 1 1) 1 (1 1 1)) 1 ((1 1 1) 1 (1 1 1))) 1 0) 1 1) 1 6)	1.0	transferase activity
1065	((((((1 1 1) 1 (1 1 1)) 1 ((1 1 1) 1 (1 1 1))) 1 5) 1 1) 1 0)	0.996	zinc ion binding
1066	((((((1 1 1) 1 (1 1 1)) 1 ((1 1 1) 1 (1 1 1))) 1 0) 1 0) 1 7)	0.993	NON ANNOTATED
1067	((((((1 1 1) 1 (1 1 1)) 1 ((1 1 1) 1 (1 1 1))) 1 0) 1 0) 1 0)	0.983	protein binding
1068	((((((1 1 1) 1 (1 1 1)) 1 ((1 1 1) 1 (1 1 1))) 1 6) 1 1) 1 0)	0.994	RNA binding
1069	((((((1 1 1) 1 (1 1 1)) 1 ((1 1 1) 1 (1 1 1))) 1 5) 1 0) 1 1)	0.997	GTP binding
1070	((((((1 1 1) 1 (1 1 1)) 1 ((1 1 1) 1 (1 1 1))) 1 0) 1 1) 1 6)	1.0	phosphatidylinositol N-acetylglucosaminyltransferase activity
1071	((((((2 2 2) 1 (1 1 1)) 1 ((0 0 0) 1 (1 1 1))) 1 0) 1 0) 1 0)	0.943	oxidoreductase activity
1072	((((((1 1 1) 1 (1 1 1)) 1 ((1 1 1) 1 (1 1 1))) 2 2) 2 1) 2 4)	1.0	oxidoreductase activity
1073	((((((1 1 1) 1 (1 1 1)) 1 ((1 1 1) 1 (1 1 1))) 1 0) 1 1) 1 6)	1.0	calcium ion binding
1074	((((((1 1 1) 1 (1 1 1)) 1 ((1 1 1) 1 (1 1 1))) 1 0) 1 0) 1 0)	0.983	zinc ion binding
1075	((((((1 1 1) 1 (1 1 1)) 1 ((1 1 1) 1 (1 1 1))) 1 0) 1 0) 1 7)	0.993	RNA binding
1076	((((((1 1 1) 1 (1 1 1)) 1 ((1 1 1) 1 (1 1 1))) 1 0) 1 1) 1 6)	1.0	carbon-carbon lyase activity
1077	((((((1 1 1) 1 (1 1 1)) 1 ((1 1 1) 1 (1 1 1))) 1 0) 1 0) 1 0)	0.983	SNAP receptor activity
1078	((((((1 1 1) 1 (1 1 1)) 1 ((1 1 1) 1 (1 1 1))) 1 1) 1 0) 1 5)	1.0	signal transducer activity
1079	((((((1 1 1) 1 (1 1 1)) 1 ((1 1 1) 1 (1 1 1))) 1 0) 1 1) 1 6)	1.0	ATP-dependent polydeoxyribonucleotide 5'-hydroxyl-kinase activity
1080	((((((1 1 1) 1 (1 1 1)) 1 ((1 1 1) 1 (1 1 1))) 1 1) 1 0) 1 6)	1.0	geranyltranstransferase activity
1081	((((((1 1 1) 1 (1 1 1)) 1 ((1 1 1) 1 (1 1 1))) 1 0) 1 7) 1 0)	0.986	geranyltranstransferase activity
1082	((((((1 1 1) 1 (1 1 1)) 1 ((1 1 1) 1 (1 1 1))) 2 4) 2 0) 2 3)	1.0	phosphoinositide phospholipase C activity
1083	((((((1 1 1) 1 (1 1 1)) 1 ((1 1 1) 1 (1 1 1))) 1 0) 1 1) 1 5)	1.0	protein binding
1084	((((((1 1 1) 1 (1 1 1)) 1 ((1 1 1) 1 (1 1 1))) 1 0) 1 1) 1 6)	1.0	mannose-6-phosphate isomerase activity
1085	((((((1 1 1) 1 (1 1 1)) 1 ((1 1 1) 1 (1 1 1))) 2 3) 2 3) 2 0)	1.0	nucleic acid binding
1086	((((((1 1 1) 1 (1 1 1)) 1 ((1 1 1) 1 (1 1 1))) 1 0) 1 1) 1 6)	1.0	3,4-dihydroxy-2-butanone-4-phosphate synthase activity
1087	((((((1 1 1) 1 (1 1 1)) 1 ((1 1 1) 1 (1 1 1))) 1 0) 1 1) 1 6)	1.0	actin binding
1088	((((((1 1 1) 1 (1 1 1)) 1 ((1 1 1) 1 (1 1 1))) 1 0) 1 0) 1 5)	0.994	NON ANNOTATED
1089	((((((1 1 1) 1 (1 1 1)) 1 ((1 1 1) 1 (1 1 1))) 1 0) 1 0) 1 0)	0.983	electron carrier activity
1090	((((((1 1 1) 1 (1 1 1)) 1 ((1 1 1) 1 (1 1 1))) 1 0) 1 1) 1 6)	1.0	GTP binding
1091	((((((1 1 1) 1 (1 1 1)) 1 ((1 1 1) 1 (1 1 1))) 1 7) 1 0) 1 0)	0.985	NON ANNOTATED
1092	((((((1 1 1) 1 (1 1 1)) 1 ((1 1 1) 1 (1 1 1))) 1 0) 1 0) 1 7)	0.993	NON ANNOTATED
1093	((((((1 1 1) 1 (1 1 1)) 1 ((1 1 1) 1 (1 1 1))) 1 0) 1 0) 1 7)	0.993	spermidine synthase activity
1094	((((((1 1 1) 1 (1 1 1)) 1 ((1 1 1) 1 (1 1 1))) 1 0) 1 0) 1 7)	0.993	transketolase activity
1095	((((((1 1 1) 1 (1 1 1)) 1 ((1 1 1) 1 (1 1 1))) 2 5) 2 0) 2 2)	1.0	transcription factor activity
1096	((((((1 1 1) 1 (1 1 1)) 1 ((1 1 1) 1 (1 1 1))) 1 0) 1 7) 1 0)	0.986	S-adenosylmethionine-dependent methyltransferase activity
1097	((((((1 1 1) 1 (1 1 1)) 1 ((1 1 1) 1 (1 1 1))) 1 0) 1 1) 1 6)	1.0	protein binding
1098	((((((1 1 1) 1 (1 1 1)) 1 ((1 1 1) 1 (1 1 1))) 1 0) 1 4) 1 0)	0.993	protein binding
1099	((((((1 1 1) 1 (1 1 1)) 1 ((1 1 1) 1 (1 1 1))) 1 0) 1 0) 1 6)	0.994	copper ion binding
1100	((((((1 1 1) 1 (1 1 1)) 1 ((1 1 1) 1 (1 1 1))) 1 0) 1 1) 1 6)	1.0	protein binding
1101	((((((1 1 1) 1 (1 1 1)) 1 ((1 1 1) 1 (1 1 1))) 1 0) 1 1) 1 6)	1.0	ATP binding
1102	((((((1 1 1) 1 (1 1 1)) 1 ((1 1 1) 1 (1 1 1))) 1 0) 1 1) 1 6)	1.0	protein transporter activity
1103	((((((1 1 1) 1 (1 1 1)) 1 ((1 1 1) 1 (1 1 1))) 1 0) 1 1) 1 6)	1.0	transferase activity
1104	((((((1 1 1) 1 (1 1 1)) 1 ((1 1 1) 1 (1 1 1))) 2 4) 2 2) 2 0)	0.999	zinc ion binding
1105	((((((1 1 1) 1 (1 1 1)) 1 ((1 1 1) 1 (1 1 1))) 1 1) 1 0) 1 6)	1.0	metal ion binding
1106	((((((1 1 1) 1 (1 1 1)) 1 ((1 1 1) 1 (1 1 1))) 1 0) 1 7) 1 0)	0.986	metal ion binding
1107	((((((1 1 1) 1 (1 1 1)) 1 ((1 1 1) 1 (1 1 1))) 1 0) 1 1) 1 6)	1.0	NON ANNOTATED
1108	((((((1 1 1) 1 (1 1 1)) 1 ((1 1 1) 1 (1 1 1))) 1 0) 1 0) 1 7)	0.993	pyridoxal phosphate binding
1109	((((((1 1 1) 1 (1 1 1)) 1 ((1 1 1) 1 (1 1 1))) 1 0) 1 0) 1 7)	0.993	transcription cofactor activity
1110	((((((1 1 1) 1 (1 1 1)) 1 ((1 1 1) 1 (1 1 1))) 1 0) 1 0) 1 7)	0.993	diphthine synthase activity
1111	((((((1 1 1) 1 (1 1 1)) 1 ((1 1 1) 1 (1 1 1))) 1 0) 1 0) 1 7)	0.993	protein binding
1112	((((((1 1 1) 1 (1 1 1)) 1 ((1 1 1) 1 (1 1 1))) 1 0) 1 1) 1 6)	1.0	nucleic acid binding
1113	((((((1 1 1) 1 (1 1 1)) 1 ((1 1 1) 1 (1 1 1))) 1 0) 1 1) 1 6)	1.0	nucleic acid binding
1114	((((((1 1 1) 1 (1 1 1)) 1 ((1 1 1) 1 (1 1 1))) 2 0) 2 2) 2 5)	1.0	NON ANNOTATED
1115	((((((1 1 1) 1 (1 1 1)) 1 ((1 1 1) 1 (1 1 1))) 1 0) 1 0) 1 0)	0.983	NON ANNOTATED
1116	((((((1 1 1) 1 (1 1 1)) 1 ((1 1 1) 1 (1 1 1))) 1 0) 1 1) 1 6)	1.0	protein binding
1117	((((((1 1 1) 1 (1 1 1)) 1 ((1 1 1) 1 (1 1 1))) 1 0) 1 0) 1 7)	0.993	mRNA binding
1118	((((((1 1 1) 1 (1 1 1)) 1 ((1 1 1) 1 (1 1 1))) 1 0) 1 0) 1 7)	0.993	ubiquinol-cytochrome-c reductase activity
1119	((((((1 1 1) 1 (1 1 0)) 1 ((1 1 2) 1 (1 1 1))) 1 0) 1 0) 1 7)	0.968	cation binding
1120	((((((1 1 1) 1 (1 1 1)) 1 ((1 1 1) 1 (1 1 1))) 1 7) 1 0) 1 0)	0.985	methyltransferase activity
1121	((((((1 1 1) 1 (1 1 1)) 1 ((1 1 1) 1 (1 1 1))) 1 0) 1 0) 1 7)	0.993	protein binding
1122	((((((1 1 1) 1 (1 1 1)) 1 ((1 1 1) 1 (1 1 1))) 1 0) 1 0) 1 1)	0.993	catechol 1,2-dioxygenase activity
1123	((((((1 1 1) 1 (1 1 1)) 1 ((1 1 1) 1 (1 1 1))) 1 0) 1 0) 1 7)	0.993	NON ANNOTATED
1124	((((((1 1 1) 1 (1 1 1)) 1 ((1 1 1) 1 (1 1 1))) 1 2) 1 1) 1 1)	1.0	iron ion binding
1125	((((((1 1 1) 1 (1 1 1)) 1 ((1 1 1) 1 (1 1 1))) 1 0) 1 0) 1 7)	0.993	structural constituent of ribosome
1126	((((((1 1 1) 1 (1 1 1)) 1 ((1 1 1) 1 (1 1 1))) 1 0) 1 0) 1 0)	0.983	structural constituent of ribosome
1127	((((((1 1 1) 1 (1 1 1)) 1 ((1 1 1) 1 (1 1 1))) 1 0) 1 0) 1 5)	0.994	mannosyl-oligosaccharide 1,2-alpha-mannosidase activity
1128	((((((1 1 1) 1 (1 1 1)) 1 ((1 1 1) 1 (1 1 1))) 2 2) 2 0) 2 5)	1.0	DNA binding
1129	((((((1 1 1) 1 (1 1 1)) 1 ((1 1 1) 1 (1 1 1))) 1 0) 1 0) 1 7)	0.993	DNA binding
1130	((((((1 1 1) 1 (1 1 1)) 1 ((1 1 1) 1 (1 1 1))) 1 0) 1 0) 1 7)	0.993	phosphoribosyl-ATP diphosphatase activity
1131	((((((1 1 1) 1 (1 1 1)) 1 ((1 1 1) 1 (1 1 1))) 2 3) 2 0) 2 4)	1.0	phosphatidate phosphatase activity
1132	((((((1 1 1) 1 (1 1 1)) 1 ((1 1 1) 1 (1 1 1))) 1 7) 1 0) 1 0)	0.985	nucleic acid binding
1133	((((((1 1 1) 1 (1 1 1)) 1 ((1 1 1) 1 (1 1 1))) 1 0) 1 0) 1 7)	0.993	NON ANNOTATED
1134	((((((1 1 1) 1 (1 1 1)) 1 ((1 1 1) 1 (1 1 1))) 1 0) 1 0) 1 7)	0.993	protein binding
1135	((((((1 1 1) 1 (1 1 1)) 1 ((1 1 1) 1 (1 1 1))) 1 0) 1 1) 1 6)	1.0	protein binding
1136	((((((1 1 1) 1 (1 1 1)) 1 ((1 1 1) 1 (1 1 1))) 1 0) 1 1) 1 0)	0.993	protein binding
1137	((((((1 1 1) 1 (1 1 1)) 1 ((1 1 1) 1 (1 1 1))) 1 0) 1 0) 1 7)	0.993	protein binding
1138	((((((1 1 1) 1 (1 1 1)) 1 ((1 1 1) 1 (1 1 1))) 1 0) 1 0) 1 7)	0.993	RNA polymerase II transcription factor activity
1139	((((((1 1 1) 1 (1 1 1)) 1 ((1 1 1) 1 (1 1 1))) 1 0) 1 0) 1 7)	0.993	zinc ion binding
1140	((((((1 1 1) 1 (1 1 1)) 1 ((1 1 1) 1 (1 1 1))) 1 0) 1 0) 1 7)	0.993	tRNA dihydrouridine synthase activity
1141	((((((1 1 1) 1 (1 1 1)) 1 ((1 1 1) 1 (1 1 1))) 1 0) 1 0) 1 7)	0.993	tRNA dihydrouridine synthase activity
1142	((((((1 1 1) 1 (1 1 1)) 1 ((1 1 1) 1 (1 1 1))) 1 1) 1 0) 1 6)	1.0	ATP binding
1143	((((((1 1 1) 1 (1 1 1)) 1 ((1 1 1) 1 (1 1 1))) 1 0) 1 0) 1 7)	0.993	hydrolase activity
1144	((((((1 1 1) 1 (1 1 1)) 1 ((1 1 1) 1 (1 1 1))) 1 0) 1 0) 1 6)	0.994	short-branched-chain-acyl-CoA dehydrogenase activity
1145	((((((1 1 1) 1 (1 1 1)) 1 ((1 1 1) 1 (1 1 1))) 1 0) 1 0) 1 7)	0.993	glucosaminyl-phosphotidylinositol O-acyltransferase activity
1146	((((((1 1 1) 1 (1 1 1)) 1 ((1 1 1) 1 (1 1 1))) 1 6) 1 1) 1 0)	0.994	3',5'-cyclic-AMP phosphodiesterase activity
1147	((((((1 1 1) 1 (1 1 1)) 1 ((1 1 1) 1 (1 1 1))) 1 0) 1 0) 1 7)	0.993	NON ANNOTATED
1148	((((((1 1 1) 1 (1 1 1)) 1 ((1 1 1) 1 (1 1 1))) 1 0) 1 1) 1 6)	1.0	heat shock protein binding
1149	((((((1 1 1) 1 (1 1 1)) 1 ((1 1 1) 1 (1 1 1))) 1 0) 1 0) 1 7)	0.993	D-arabinono-1,4-lactone oxidase activity
1150	((((((1 1 1) 1 (1 1 1)) 1 ((1 1 1) 1 (1 1 1))) 1 0) 1 0) 1 0)	0.983	actin binding
1151	((((((1 1 1) 1 (1 1 1)) 1 ((1 1 1) 1 (1 1 1))) 1 0) 1 0) 1 7)	0.993	2-isopropylmalate synthase activity
1152	((((((1 1 1) 1 (1 1 1)) 1 ((1 1 1) 1 (1 1 1))) 1 6) 1 1) 1 0)	0.994	transcription factor binding
1153	((((((1 1 1) 1 (1 1 1)) 1 ((1 1 1) 1 (1 1 1))) 1 0) 1 1) 1 6)	1.0	structural constituent of ribosome
1154	((((((1 1 1) 1 (1 1 1)) 1 ((1 1 1) 1 (1 1 1))) 1 0) 1 0) 1 7)	0.993	protein binding
1155	((((((1 1 1) 1 (1 1 1)) 1 ((1 1 1) 1 (1 1 1))) 1 0) 1 0) 1 7)	0.993	ATP binding
1156	((((((1 1 1) 1 (1 1 1)) 1 ((1 1 1) 1 (1 1 1))) 1 0) 1 1) 1 6)	1.0	ATP binding
1157	((((((1 1 1) 1 (1 1 1)) 1 ((1 1 1) 1 (1 1 1))) 1 0) 1 0) 1 0)	0.983	protein binding
1158	((((((1 1 1) 1 (1 1 1)) 1 ((1 1 1) 1 (1 1 1))) 2 3) 2 1) 2 3)	1.0	NON ANNOTATED
1159	((((((1 1 1) 1 (1 1 1)) 1 ((1 1 1) 1 (1 1 1))) 1 0) 1 0) 1 0)	0.983	protein binding
1160	((((((1 1 1) 1 (1 1 1)) 1 ((1 1 1) 1 (1 1 1))) 1 0) 1 0) 1 5)	0.994	protein binding
1161	((((((1 1 1) 1 (1 1 1)) 1 ((1 1 1) 1 (1 1 1))) 1 0) 1 0) 1 6)	0.994	protein binding
1162	((((((1 1 1) 1 (1 1 1)) 1 ((1 1 1) 1 (1 1 1))) 1 6) 1 1) 1 0)	0.994	chaperone binding
1163	((((((1 1 1) 1 (1 1 1)) 1 ((1 1 1) 1 (1 1 1))) 1 0) 1 0) 1 1)	0.993	transcription factor activity
1164	((((((1 1 1) 1 (1 1 1)) 1 ((1 1 1) 1 (1 1 1))) 1 0) 1 0) 1 0)	0.983	NON ANNOTATED
1165	((((((1 1 1) 1 (1 1 1)) 1 ((1 1 1) 1 (1 1 1))) 1 0) 1 0) 1 7)	0.993	S-adenosylmethionine-dependent methyltransferase activity
1166	((((((1 1 1) 1 (1 1 1)) 1 ((1 1 1) 1 (1 1 1))) 1 0) 1 0) 1 0)	0.983	ATP binding
1167	((((((1 1 1) 1 (1 1 1)) 1 ((1 1 1) 1 (1 1 1))) 1 0) 1 0) 1 7)	0.993	acyl-CoA thioesterase activity
1168	((((((1 1 1) 1 (1 1 1)) 1 ((1 1 1) 1 (1 1 1))) 1 0) 1 0) 1 7)	0.993	protein binding
1169	((((((1 1 1) 1 (1 1 1)) 1 ((1 1 1) 1 (1 1 1))) 1 0) 1 1) 1 6)	1.0	protein binding
1170	((((((1 1 1) 1 (1 1 1)) 1 ((1 1 1) 1 (1 1 1))) 1 0) 1 1) 1 6)	1.0	polynucleotide adenylyltransferase activity
1171	((((((1 1 1) 1 (1 1 1)) 1 ((1 1 1) 1 (1 1 1))) 1 0) 1 0) 1 4)	0.994	FMN binding
1172	((((((1 1 1) 1 (1 1 1)) 1 ((1 1 1) 1 (1 1 1))) 1 0) 1 0) 1 7)	0.993	transcription factor activity
1173	((((((1 1 1) 1 (1 1 1)) 1 ((1 1 1) 1 (1 1 1))) 1 0) 1 0) 1 7)	0.993	protein binding
1174	((((((1 1 1) 1 (1 1 1)) 1 ((1 1 1) 1 (1 1 1))) 1 0) 1 0) 1 0)	0.983	nuclease activity
1175	((((((1 1 1) 1 (1 1 1)) 1 ((1 1 1) 1 (1 1 1))) 1 0) 1 0) 1 7)	0.993	GTP binding
1176	((((((1 1 1) 1 (1 1 1)) 1 ((1 1 1) 1 (1 1 1))) 1 2) 1 0) 1 3)	1.0	GTP binding
1177	((((((1 1 1) 1 (1 1 1)) 1 ((1 1 1) 1 (1 1 1))) 2 4) 2 0) 2 2)	1.0	transcription factor activity
1178	((((((1 1 1) 1 (1 1 1)) 1 ((1 1 1) 1 (1 1 1))) 1 0) 1 6) 1 0)	0.991	heat shock protein binding
1179	((((((1 1 1) 1 (1 1 1)) 1 ((1 1 1) 1 (1 1 1))) 1 0) 1 0) 1 7)	0.993	protein homodimerization activity
1180	((((((1 1 1) 1 (1 1 1)) 1 ((1 1 1) 1 (1 1 1))) 2 1) 2 3) 2 1)	1.0	ATP-dependent helicase activity
1181	((((((1 1 1) 1 (1 1 1)) 1 ((1 1 1) 1 (1 1 1))) 1 1) 1 0) 1 6)	1.0	acetylserotonin O-methyltransferase activity
1182	((((((1 1 1) 1 (1 1 1)) 1 ((1 1 1) 1 (1 1 1))) 1 0) 1 0) 1 7)	0.993	zinc ion binding
1183	((((((1 1 1) 1 (1 1 1)) 1 ((1 1 1) 1 (1 1 1))) 1 0) 1 1) 1 6)	1.0	structural constituent of ribosome
1184	((((((1 1 1) 1 (1 1 1)) 1 ((1 1 1) 1 (1 1 1))) 2 3) 2 1) 2 3)	1.0	phosphatidylserine decarboxylase activity
1185	((((((1 1 1) 1 (1 1 1)) 1 ((1 1 1) 1 (1 1 1))) 1 0) 1 0) 1 7)	0.993	ubiquitin-protein ligase activity
1186	((((((1 1 1) 1 (1 1 1)) 1 ((1 1 1) 1 (1 1 1))) 1 0) 1 0) 1 7)	0.993	metal ion binding
1187	((((((1 1 1) 1 (1 1 1)) 1 ((1 1 1) 1 (1 1 1))) 2 0) 2 2) 2 5)	1.0	phosphatidylinositol transporter activity
1188	((((((1 1 1) 1 (1 1 1)) 1 ((1 1 1) 1 (1 1 1))) 1 0) 1 1) 1 6)	1.0	protein binding
1189	((((((1 1 1) 1 (1 1 1)) 1 ((1 1 1) 1 (1 1 1))) 1 0) 1 1) 1 6)	1.0	metal ion binding
1190	((((((1 1 1) 1 (1 1 1)) 1 ((1 1 1) 1 (1 1 1))) 1 0) 1 1) 1 6)	1.0	protein binding
1191	((((((1 1 1) 1 (1 1 1)) 1 ((1 1 1) 1 (1 1 1))) 1 0) 1 0) 1 6)	0.994	protein binding
1192	((((((1 1 1) 1 (1 1 1)) 1 ((1 1 1) 1 (1 1 1))) 1 0) 1 0) 1 7)	0.993	protein transmembrane transporter activity
1193	((((((1 1 1) 1 (1 1 1)) 1 ((1 1 1) 1 (1 1 1))) 1 0) 1 7) 1 0)	0.986	protein binding
1194	((((((1 1 1) 1 (1 1 1)) 1 ((1 1 1) 1 (1 1 1))) 1 1) 1 0) 1 0)	0.992	transcription factor activity
1195	((((((1 1 1) 1 (1 1 1)) 1 ((1 1 1) 1 (1 1 1))) 1 0) 1 0) 1 7)	0.993	transferase activity
1196	((((((1 1 1) 1 (1 1 1)) 1 ((1 1 1) 1 (1 1 1))) 1 0) 1 0) 1 7)	0.993	MAP kinase kinase activity
1197	((((((1 1 1) 1 (1 1 1)) 1 ((1 1 1) 1 (1 1 1))) 1 0) 1 1) 1 6)	1.0	glutathione-disulfide reductase activity
1198	((((((1 1 1) 1 (1 1 1)) 1 ((1 1 1) 1 (1 1 1))) 1 0) 1 0) 1 4)	0.994	L-iditol 2-dehydrogenase activity
1199	((((((1 1 1) 1 (1 1 1)) 1 ((1 1 1) 1 (1 1 1))) 2 4) 2 0) 2 2)	1.0	hydrogen ion transporting ATP synthase activity, rotational mechanism
1200	((((((1 1 1) 1 (1 1 1)) 1 ((1 1 1) 1 (1 1 1))) 2 3) 2 0) 2 4)	1.0	nucleic acid binding
1201	((((((1 1 1) 1 (1 1 1)) 1 ((1 1 1) 1 (1 1 1))) 1 0) 1 0) 1 7)	0.993	histone binding
1202	((((((1 1 1) 1 (1 1 1)) 1 ((1 1 1) 1 (1 1 1))) 1 0) 1 0) 1 5)	0.994	molybdenum ion binding
1203	((((((1 1 1) 1 (1 1 1)) 1 ((1 1 1) 1 (1 1 1))) 2 1) 2 1) 2 5)	1.0	hydrolase activity
1204	((((((1 1 1) 1 (1 1 1)) 1 ((1 1 1) 1 (1 1 1))) 1 0) 1 1) 1 6)	1.0	hydrolase activity
1205	((((((1 1 1) 1 (1 1 1)) 1 ((1 1 1) 1 (1 1 1))) 1 0) 1 1) 1 6)	1.0	GDP binding
1206	((((((1 1 1) 1 (1 1 1)) 1 ((1 1 1) 1 (1 1 1))) 1 0) 1 0) 1 2)	0.993	heme binding
1207	((((((1 1 1) 1 (1 1 1)) 1 ((1 1 1) 1 (1 1 1))) 1 0) 1 1) 1 6)	1.0	tRNA dihydrouridine synthase activity
1208	((((((1 1 1) 1 (1 1 1)) 1 ((1 1 1) 1 (1 1 1))) 1 1) 1 1) 1 2)	1.0	tRNA dihydrouridine synthase activity
1209	((((((1 1 1) 1 (1 1 1)) 1 ((1 1 0) 1 (2 1 1))) 1 0) 1 0) 1 0)	0.929	oxidoreductase activity, acting on paired donors, with incorporation or reduction of molecular oxygen
1210	((((((1 1 1) 1 (1 1 1)) 1 ((1 1 1) 1 (1 1 1))) 1 5) 1 0) 1 1)	0.997	oxidoreductase activity, acting on paired donors, with incorporation or reduction of molecular oxygen
1211	((((((1 1 1) 1 (1 1 1)) 1 ((1 1 1) 1 (1 1 1))) 2 0) 2 4) 2 3)	1.0	transcription cofactor activity
1212	((((((1 1 1) 1 (1 1 2)) 1 ((0 1 1) 1 (1 1 1))) 1 0) 1 0) 1 0)	0.941	transcription cofactor activity
1213	((((((1 1 1) 1 (1 1 1)) 1 ((1 1 1) 1 (1 1 1))) 1 0) 1 1) 1 5)	1.0	transferase activity
1214	((((((1 1 1) 1 (1 1 1)) 1 ((1 1 1) 1 (1 1 1))) 1 0) 1 0) 1 5)	0.994	nucleic acid binding
1215	((((((1 1 1) 1 (1 1 1)) 1 ((1 1 1) 1 (1 1 1))) 1 0) 1 0) 1 5)	0.994	1,3-beta-glucan synthase activity
1216	((((((1 1 1) 1 (1 1 1)) 1 ((1 1 1) 1 (1 1 1))) 1 0) 1 1) 1 6)	1.0	RNA binding
1217	((((((1 1 3) 1 (1 1 1)) 1 ((0 0 0) 1 (1 1 1))) 1 0) 1 0) 1 0)	0.9	N-acetyltransferase activity
1218	((((((1 1 1) 1 (1 1 1)) 1 ((1 1 1) 1 (1 1 1))) 1 0) 1 1) 1 5)	1.0	protein kinase activity
1219	((((((1 1 1) 1 (1 1 1)) 1 ((1 1 1) 1 (1 1 1))) 1 0) 1 0) 1 0)	0.983	protein binding
1220	((((((1 1 1) 1 (1 1 1)) 1 ((1 1 1) 1 (1 1 1))) 1 0) 1 1) 1 6)	1.0	RNA binding
1221	((((((1 1 1) 1 (1 1 1)) 1 ((1 1 1) 1 (1 1 1))) 1 0) 1 0) 1 6)	0.994	RNA binding
1222	((((((1 1 1) 1 (1 1 1)) 1 ((1 1 1) 1 (1 1 1))) 1 0) 1 0) 1 7)	0.993	protein binding
1223	((((((1 1 1) 1 (1 1 1)) 1 ((1 1 1) 1 (1 1 1))) 1 0) 1 0) 1 0)	0.983	NON ANNOTATED
1224	((((((1 1 1) 1 (1 1 1)) 1 ((1 1 1) 1 (1 1 1))) 1 0) 1 0) 1 7)	0.993	nuclease activity
1225	((((((1 1 1) 1 (1 1 1)) 1 ((1 1 1) 1 (1 1 1))) 1 0) 1 0) 1 7)	0.993	kinase activity
1226	((((((1 1 1) 1 (1 1 1)) 1 ((1 1 1) 1 (1 1 1))) 1 0) 1 0) 1 7)	0.993	adenylate cyclase binding
1227	((((((1 1 1) 1 (1 1 1)) 1 ((1 1 1) 1 (1 1 1))) 1 0) 1 0) 1 6)	0.994	GTP binding
1228	((((((1 1 1) 1 (1 1 1)) 1 ((1 1 1) 1 (1 1 1))) 2 2) 2 0) 2 5)	1.0	RNA binding
1229	((((((1 1 1) 1 (1 1 1)) 1 ((1 1 1) 1 (1 1 1))) 1 0) 1 1) 1 6)	1.0	transferase activity
1230	((((((1 1 1) 1 (1 1 1)) 1 ((1 1 1) 1 (1 1 1))) 1 0) 1 0) 1 0)	0.983	NON ANNOTATED
1231	((((((1 1 1) 1 (1 1 1)) 1 ((1 1 1) 1 (1 1 1))) 2 0) 2 2) 2 5)	1.0	NON ANNOTATED
1232	((((((1 1 1) 1 (1 1 1)) 1 ((1 1 1) 1 (1 1 1))) 1 0) 1 1) 1 6)	1.0	S-adenosylmethionine transmembrane transporter activity
1233	((((((1 1 1) 1 (1 1 1)) 1 ((1 1 1) 1 (1 1 1))) 2 1) 2 1) 2 5)	1.0	protein kinase activity
1234	((((((1 1 1) 1 (1 1 1)) 1 ((1 1 1) 1 (1 1 1))) 1 0) 1 0) 1 7)	0.993	NON ANNOTATED
1235	((((((1 1 1) 1 (1 1 1)) 1 ((1 1 1) 1 (1 1 1))) 1 0) 1 0) 1 7)	0.993	endopeptidase activity
1236	((((((1 1 1) 1 (1 1 1)) 1 ((1 1 1) 1 (1 1 1))) 1 0) 1 0) 1 7)	0.993	isocitrate dehydrogenase (NAD+) activity
1237	((((((1 1 1) 1 (1 1 1)) 1 ((1 1 1) 1 (1 1 1))) 1 0) 1 0) 1 0)	0.983	NON ANNOTATED
1238	((((((1 1 1) 1 (1 1 1)) 1 ((1 1 1) 1 (1 1 1))) 1 0) 1 0) 1 0)	0.983	acid phosphatase activity
1239	((((((1 1 1) 1 (1 1 1)) 1 ((1 1 1) 1 (1 1 1))) 1 0) 1 0) 1 5)	0.994	tubulin binding
1240	((((((1 1 1) 1 (1 1 1)) 1 ((1 1 1) 1 (1 1 1))) 1 0) 1 1) 1 6)	1.0	RNA binding
1241	((((((1 1 1) 1 (1 1 1)) 1 ((1 1 1) 1 (1 1 1))) 1 0) 1 0) 1 7)	0.993	NON ANNOTATED
1242	((((((1 1 1) 1 (1 1 1)) 1 ((1 1 1) 1 (1 1 1))) 1 0) 1 0) 1 7)	0.993	NON ANNOTATED
1243	((((((1 1 1) 1 (1 1 1)) 1 ((1 1 1) 1 (1 1 1))) 1 0) 1 0) 1 7)	0.993	hydrolase activity, acting on glycosyl bonds
1244	((((((1 1 1) 1 (1 1 1)) 1 ((1 1 1) 1 (1 1 1))) 1 0) 1 0) 1 7)	0.993	protein binding
1245	((((((1 1 1) 1 (1 1 1)) 1 ((1 1 1) 1 (1 1 1))) 1 0) 1 0) 1 7)	0.993	nucleic acid binding
1246	((((((1 1 1) 1 (1 1 1)) 1 ((1 1 1) 1 (1 1 1))) 1 0) 1 0) 1 0)	0.983	nucleic acid binding
1247	((((((1 1 1) 1 (1 1 1)) 1 ((1 1 1) 1 (1 1 1))) 1 0) 1 0) 1 7)	0.993	NON ANNOTATED
1248	((((((1 1 1) 1 (1 1 1)) 1 ((1 1 1) 1 (1 1 1))) 1 0) 1 0) 1 7)	0.993	ligase activity
1249	((((((1 1 1) 1 (1 1 1)) 1 ((1 1 1) 1 (1 1 1))) 1 0) 1 0) 1 7)	0.993	FAD binding
1250	((((((1 1 1) 1 (1 1 1)) 1 ((1 1 1) 1 (1 1 1))) 1 0) 1 1) 1 5)	1.0	RNA binding
1251	((((((1 1 1) 1 (1 1 1)) 1 ((1 1 1) 1 (1 1 1))) 2 3) 2 3) 2 1)	1.0	nucleic acid binding
1252	((((((0 1 1) 1 (1 1 1)) 1 ((1 1 1) 1 (2 1 1))) 1 0) 1 0) 1 1)	0.951	nucleic acid binding
1253	((((((1 1 1) 1 (1 1 1)) 1 ((1 1 1) 1 (1 1 1))) 1 0) 1 0) 1 7)	0.993	identical protein binding
1254	((((((1 1 1) 1 (1 1 1)) 1 ((1 1 1) 1 (1 1 1))) 1 0) 1 0) 1 7)	0.993	DNA polymerase processivity factor activity
1255	((((((1 1 1) 1 (1 1 1)) 1 ((1 1 1) 1 (1 1 1))) 2 5) 2 0) 2 2)	1.0	protein phosphatase type 1 regulator activity
1256	((((((1 1 1) 1 (1 1 1)) 1 ((1 1 1) 1 (1 1 1))) 1 0) 1 0) 1 0)	0.983	NON ANNOTATED
1257	((((((2 1 1) 1 (1 1 2)) 1 ((0 0 0) 1 (1 1 1))) 1 0) 1 0) 1 0)	0.925	hydrolase activity
1258	((((((1 1 1) 1 (1 1 1)) 1 ((1 1 1) 1 (1 1 1))) 1 0) 1 0) 1 0)	0.983	FMN binding
1259	((((((1 1 1) 1 (1 1 1)) 1 ((1 1 1) 1 (1 1 1))) 2 1) 2 1) 2 4)	1.0	FMN binding
1260	((((((1 1 1) 1 (1 1 1)) 1 ((1 1 1) 1 (1 1 1))) 1 6) 1 1) 1 0)	0.994	DNA binding
1261	((((((1 1 1) 1 (1 1 1)) 1 ((1 1 1) 1 (1 1 1))) 1 0) 1 1) 1 6)	1.0	mannosyltransferase activity
1262	((((((1 1 1) 1 (1 1 1)) 1 ((1 1 1) 1 (1 1 1))) 1 0) 1 0) 1 7)	0.993	transferase activity
1263	((((((1 1 1) 1 (1 1 1)) 1 ((1 1 1) 1 (1 1 1))) 1 0) 1 0) 1 7)	0.993	ether hydrolase activity
1264	((((((1 1 1) 1 (0 1 0)) 1 ((2 1 1) 1 (1 1 2))) 1 0) 1 0) 1 5)	0.924	transcription factor activity
1265	((((((1 1 1) 1 (1 1 1)) 1 ((1 1 1) 1 (1 1 1))) 1 0) 1 0) 1 0)	0.983	hydrolase activity, hydrolyzing O-glycosyl compounds
1266	((((((1 1 1) 1 (1 1 1)) 1 ((1 1 1) 1 (1 1 1))) 1 0) 1 1) 1 6)	1.0	RNA binding
1267	((((((1 1 1) 1 (1 1 1)) 1 ((1 1 1) 1 (1 1 1))) 1 0) 1 0) 1 4)	0.994	transcription factor activity
1268	((((((1 1 1) 1 (1 1 1)) 1 ((1 1 1) 1 (1 1 1))) 1 0) 1 1) 1 6)	1.0	protein binding
1269	((((((1 1 1) 1 (1 1 1)) 1 ((1 1 1) 1 (1 1 1))) 1 0) 1 0) 1 7)	0.993	structural constituent of ribosome
1270	((((((1 1 1) 1 (1 1 1)) 1 ((1 1 1) 1 (1 1 1))) 1 0) 1 0) 1 0)	0.983	NON ANNOTATED
1271	((((((1 1 1) 1 (1 1 1)) 1 ((1 1 1) 1 (1 1 1))) 1 0) 1 6) 1 0)	0.991	NON ANNOTATED
1272	((((((1 1 1) 1 (1 1 1)) 1 ((1 1 1) 1 (1 1 1))) 1 0) 1 0) 1 0)	0.983	protein tyrosine/serine/threonine phosphatase activity
1273	((((((1 1 1) 1 (1 1 1)) 1 ((1 1 1) 1 (1 1 1))) 1 0) 1 0) 1 6)	0.994	ATPase activity, coupled to transmembrane movement of substances
1274	((((((1 1 1) 1 (1 1 1)) 1 ((1 1 1) 1 (1 1 1))) 1 0) 1 0) 1 7)	0.993	protein binding
1275	((((((1 1 1) 1 (1 1 1)) 1 ((1 1 1) 1 (1 1 1))) 1 0) 1 0) 1 7)	0.993	metal ion binding
1276	((((((1 1 1) 1 (1 1 1)) 1 ((1 1 1) 1 (1 1 1))) 1 7) 1 0) 1 0)	0.985	transferase activity
1277	((((((1 1 1) 1 (1 1 1)) 1 ((1 1 1) 1 (1 1 1))) 1 0) 1 0) 1 7)	0.993	cation transmembrane transporter activity
1278	((((((1 1 1) 1 (1 1 1)) 1 ((1 1 1) 1 (1 1 1))) 1 0) 1 0) 1 0)	0.983	phosphotransferase activity, alcohol group as acceptor
1279	((((((1 1 1) 1 (1 1 1)) 1 ((1 1 1) 1 (1 1 1))) 1 0) 1 0) 1 7)	0.993	signal transducer activity
1280	((((((1 1 1) 1 (1 1 1)) 1 ((1 1 1) 1 (1 1 1))) 2 2) 2 0) 2 4)	1.0	RNA binding
1281	((((((1 1 1) 1 (1 1 1)) 1 ((1 1 1) 1 (1 1 1))) 1 0) 1 0) 1 0)	0.983	flavin-containing monooxygenase activity
1282	((((((1 1 1) 1 (1 1 1)) 1 ((1 1 1) 1 (1 1 1))) 1 0) 1 0) 1 7)	0.993	GTP binding
1283	((((((1 1 1) 1 (1 1 1)) 1 ((1 1 1) 1 (1 1 1))) 2 1) 2 1) 2 5)	1.0	NON ANNOTATED
1284	((((((1 1 1) 1 (1 1 1)) 1 ((1 1 1) 1 (1 1 1))) 1 0) 1 0) 1 7)	0.993	organic acid transmembrane transporter activity
1285	((((((1 1 1) 1 (1 1 1)) 1 ((1 1 1) 1 (1 1 1))) 1 7) 1 0) 1 0)	0.985	nucleic acid binding
1286	((((((1 1 1) 1 (1 1 1)) 1 ((1 1 1) 1 (1 1 1))) 1 0) 1 0) 1 7)	0.993	RNA binding
1287	((((((1 1 1) 1 (1 1 1)) 1 ((1 1 1) 1 (1 1 1))) 1 0) 1 0) 1 7)	0.993	NON ANNOTATED
1288	((((((1 1 1) 1 (1 1 1)) 1 ((1 1 1) 1 (1 1 1))) 1 0) 1 0) 1 7)	0.993	carboxypeptidase D activity
1289	((((((1 1 1) 1 (1 1 1)) 1 ((1 1 1) 1 (1 1 1))) 1 0) 1 1) 1 6)	1.0	guanylate kinase activity
1290	((((((1 1 1) 1 (1 1 1)) 1 ((1 1 1) 1 (1 1 1))) 1 0) 1 0) 1 7)	0.993	NON ANNOTATED
1291	((((((1 1 1) 1 (1 1 1)) 1 ((1 1 1) 1 (1 1 1))) 1 0) 1 0) 1 7)	0.993	ubiquitin-protein ligase activity
1292	((((((1 1 1) 1 (1 1 1)) 1 ((1 1 1) 1 (1 1 1))) 1 0) 1 0) 1 0)	0.983	copper ion binding
1293	((((((1 1 1) 1 (1 1 1)) 1 ((1 1 1) 1 (1 1 1))) 2 3) 2 1) 2 3)	1.0	ATPase activity
1294	((((((1 1 1) 1 (1 1 1)) 1 ((1 1 1) 1 (1 1 1))) 1 0) 1 1) 1 6)	1.0	ATP binding
1295	((((((1 1 1) 1 (1 1 1)) 1 ((1 1 1) 1 (1 1 1))) 1 0) 1 0) 1 7)	0.993	glutamate-tRNA ligase activity
1296	((((((1 1 1) 1 (1 1 1)) 1 ((1 1 1) 1 (1 1 1))) 1 0) 1 7) 1 0)	0.986	serine-type peptidase activity
1297	((((((1 1 1) 1 (1 1 1)) 1 ((1 1 1) 1 (1 1 1))) 1 0) 1 0) 1 7)	0.993	RNA binding
1298	((((((1 1 1) 1 (1 1 1)) 1 ((1 1 1) 1 (1 1 1))) 1 0) 1 0) 1 0)	0.983	ion transmembrane transporter activity
1299	((((((1 1 1) 1 (1 1 1)) 1 ((1 1 1) 1 (1 1 1))) 1 0) 1 0) 1 2)	0.993	protein binding
1300	((((((1 1 1) 1 (1 1 1)) 1 ((1 1 1) 1 (1 1 1))) 1 0) 1 0) 1 7)	0.993	protein binding
1301	((((((1 1 1) 1 (1 1 1)) 1 ((1 1 1) 1 (1 1 1))) 1 0) 1 0) 1 7)	0.993	NON ANNOTATED
1302	((((((1 1 1) 1 (1 1 1)) 1 ((1 1 1) 1 (1 1 1))) 1 0) 1 0) 1 7)	0.993	protein binding
1303	((((((1 1 1) 1 (1 1 1)) 1 ((1 1 1) 1 (1 1 1))) 1 0) 1 6) 1 1)	0.997	NON ANNOTATED
1304	((((((1 1 1) 1 (1 1 1)) 1 ((1 1 1) 1 (1 1 1))) 1 0) 1 0) 1 6)	0.994	NON ANNOTATED
1305	((((((1 1 1) 1 (1 1 1)) 1 ((1 1 1) 1 (1 1 1))) 1 0) 1 1) 1 6)	1.0	NON ANNOTATED
1306	((((((1 1 1) 1 (1 1 1)) 1 ((1 1 1) 1 (1 1 1))) 1 0) 1 0) 1 7)	0.993	isomerase activity
1307	((((((1 1 1) 1 (1 1 1)) 1 ((1 1 1) 1 (1 1 1))) 1 0) 1 0) 1 7)	0.993	protein binding
1308	((((((1 1 1) 1 (1 1 1)) 1 ((1 1 1) 1 (1 1 1))) 1 0) 1 0) 1 6)	0.994	NADH dehydrogenase (ubiquinone) activity
1309	((((((1 1 1) 1 (1 1 1)) 1 ((1 1 1) 1 (1 1 1))) 1 7) 1 0) 1 0)	0.985	calcium ion binding
1310	((((((1 1 1) 1 (1 1 1)) 1 ((1 1 1) 1 (1 1 1))) 1 0) 1 1) 1 6)	1.0	S-methyl-5-thioadenosine phosphorylase activity
1311	((((((1 1 1) 1 (1 1 1)) 1 ((1 1 1) 1 (1 1 1))) 1 1) 1 0) 1 5)	1.0	oxidoreductase activity
1312	((((((1 1 1) 1 (1 1 1)) 1 ((0 1 1) 1 (1 1 2))) 1 1) 1 0) 1 4)	0.977	oxidoreductase activity
1313	((((((1 1 1) 1 (1 1 1)) 1 ((1 1 1) 1 (1 1 1))) 2 3) 2 1) 2 3)	1.0	methyltransferase activity
1314	((((((1 1 1) 1 (1 1 1)) 1 ((1 1 1) 1 (1 1 1))) 2 3) 2 1) 2 2)	1.0	NON ANNOTATED
1315	((((((1 1 1) 1 (1 1 1)) 1 ((1 1 1) 1 (1 1 1))) 1 0) 1 0) 1 7)	0.993	hydrogen ion transmembrane transporter activity
1316	((((((1 1 1) 1 (1 1 1)) 1 ((1 1 1) 1 (1 1 1))) 1 7) 1 0) 1 0)	0.985	SH3/SH2 adaptor activity
1317	((((((1 1 1) 1 (1 1 1)) 1 ((1 1 1) 1 (1 1 1))) 1 6) 1 1) 1 0)	0.994	ligase activity
1318	((((((1 1 1) 1 (1 1 1)) 1 ((1 1 1) 1 (1 1 1))) 1 0) 1 0) 1 0)	0.983	NON ANNOTATED
1319	((((((1 1 1) 1 (1 1 1)) 1 ((1 1 1) 1 (1 1 1))) 1 0) 1 0) 1 0)	0.983	NON ANNOTATED
1320	((((((1 1 1) 1 (1 1 1)) 1 ((1 1 1) 1 (1 1 1))) 1 7) 1 0) 1 0)	0.985	RNA binding
1321	((((((1 1 1) 1 (1 1 1)) 1 ((1 1 1) 1 (1 1 1))) 1 0) 1 1) 1 6)	1.0	protein binding
1322	((((((1 1 1) 1 (1 1 1)) 1 ((1 1 1) 1 (1 1 1))) 1 0) 1 0) 1 6)	0.994	protein binding
1323	((((((1 1 1) 1 (1 1 1)) 1 ((1 1 1) 1 (1 1 1))) 1 7) 1 0) 1 0)	0.985	NON ANNOTATED
1324	((((((1 1 1) 1 (1 1 1)) 1 ((1 1 1) 1 (1 1 1))) 1 0) 1 0) 1 1)	0.993	NON ANNOTATED
1325	((((((1 1 1) 1 (1 1 1)) 1 ((1 1 1) 1 (1 1 1))) 1 7) 1 0) 1 0)	0.985	alpha-1,6-mannosyltransferase activity
1326	((((((1 1 1) 1 (1 1 1)) 1 ((1 1 1) 1 (1 1 1))) 1 0) 1 1) 1 6)	1.0	ubiquitin-protein ligase activity
1327	((((((1 1 1) 1 (1 1 1)) 1 ((1 1 1) 1 (1 1 1))) 1 0) 1 0) 1 3)	0.993	NON ANNOTATED
1328	((((((1 1 1) 1 (1 1 1)) 1 ((1 1 1) 1 (1 1 1))) 2 1) 2 2) 2 2)	1.0	single-stranded telomeric DNA binding
1329	((((((1 1 1) 1 (1 1 1)) 1 ((1 1 1) 1 (1 1 1))) 1 0) 1 1) 1 6)	1.0	single-stranded telomeric DNA binding
1330	((((((1 1 1) 1 (1 1 1)) 1 ((1 1 1) 1 (1 1 1))) 2 0) 2 5) 2 2)	1.0	single-stranded telomeric DNA binding
1331	((((((1 1 1) 1 (1 1 1)) 1 ((1 1 1) 1 (1 1 1))) 1 0) 1 0) 1 7)	0.993	FMN binding
1332	((((((1 1 1) 1 (1 1 1)) 1 ((1 1 1) 1 (1 1 1))) 1 0) 1 1) 1 6)	1.0	transferase activity
1333	((((((1 1 1) 1 (1 1 1)) 1 ((1 1 1) 1 (1 1 1))) 1 0) 1 0) 1 7)	0.993	transferase activity
1334	((((((1 1 1) 1 (1 1 1)) 1 ((1 1 1) 1 (1 1 1))) 1 0) 1 1) 1 6)	1.0	nucleic acid binding
1335	((((((1 1 1) 1 (1 1 1)) 1 ((1 1 1) 1 (1 1 1))) 1 0) 1 4) 1 0)	0.993	DNA binding
1336	((((((1 1 1) 1 (1 1 1)) 1 ((1 1 1) 1 (1 1 1))) 1 0) 1 0) 1 7)	0.993	NEDD8 ligase activity
1337	((((((2 1 1) 1 (1 1 1)) 1 ((1 1 0) 1 (1 1 1))) 1 0) 1 0) 1 0)	0.929	NON ANNOTATED
1338	((((((2 1 1) 1 (0 1 1)) 1 ((1 1 1) 1 (1 1 1))) 1 0) 1 0) 1 0)	0.943	oxidoreductase activity, acting on the CH-OH group of donors, NAD or NADP as acceptor
1339	((((((1 1 1) 1 (1 1 1)) 1 ((1 1 1) 1 (1 1 1))) 1 0) 1 0) 1 7)	0.993	endopeptidase activity
1340	((((((1 1 1) 1 (1 1 1)) 1 ((1 1 1) 1 (1 1 1))) 1 0) 1 0) 1 7)	0.993	acidic amino acid transmembrane transporter activity
1341	((((((1 1 1) 1 (1 1 1)) 1 ((1 1 1) 1 (1 1 1))) 1 0) 1 0) 1 7)	0.993	trans-hexaprenyltranstransferase activity
1342	((((((1 1 1) 1 (1 1 1)) 1 ((1 1 1) 1 (1 1 1))) 1 0) 1 1) 1 5)	1.0	DNA binding
1343	((((((2 1 0) 1 (1 1 1)) 1 ((1 1 0) 1 (1 1 2))) 2 2) 2 0) 2 5)	0.881	inorganic phosphate transmembrane transporter activity
1344	((((((1 1 1) 1 (0 1 2)) 1 ((0 1 1) 1 (1 1 2))) 1 0) 1 0) 1 3)	0.867	hydrolase activity
1345	((((((1 1 1) 1 (1 1 1)) 1 ((1 1 1) 1 (1 1 1))) 1 0) 1 1) 1 6)	1.0	protein binding
1346	((((((1 1 1) 1 (1 1 1)) 1 ((1 1 1) 1 (1 1 1))) 1 0) 1 1) 1 6)	1.0	protein binding
1347	((((((1 1 1) 1 (1 1 1)) 1 ((1 1 1) 1 (1 1 1))) 1 0) 1 1) 1 6)	1.0	NON ANNOTATED
1348	((((((1 1 1) 1 (1 1 1)) 1 ((1 1 1) 1 (1 1 1))) 2 2) 2 0) 2 5)	1.0	serine-tRNA ligase activity
1349	((((((1 1 1) 1 (1 1 1)) 1 ((1 1 1) 1 (1 1 1))) 1 0) 1 1) 1 6)	1.0	protein binding
1350	((((((1 1 1) 1 (1 1 1)) 1 ((1 1 1) 1 (1 1 1))) 2 4) 2 1) 2 2)	1.0	GTPase activator activity
1351	((((((1 1 1) 1 (1 1 1)) 1 ((1 1 1) 1 (1 1 1))) 1 0) 1 0) 1 0)	0.983	protein binding
1352	((((((1 1 1) 1 (1 1 1)) 1 ((1 1 1) 1 (1 1 1))) 1 0) 1 0) 1 7)	0.993	tRNA (guanine) methyltransferase activity
1353	((((((1 1 1) 1 (1 1 1)) 1 ((1 1 1) 1 (1 1 1))) 2 5) 2 0) 2 2)	1.0	DNA-directed RNA polymerase activity
1354	((((((1 1 1) 1 (1 1 1)) 1 ((1 1 1) 1 (1 1 1))) 1 0) 1 1) 1 0)	0.993	ubiquitin-protein ligase activity
1355	((((((1 1 1) 1 (1 1 1)) 1 ((1 1 1) 1 (1 1 1))) 1 0) 1 1) 1 6)	1.0	calcium-transporting ATPase activity
1356	((((((1 1 1) 1 (1 1 1)) 1 ((1 1 1) 1 (1 1 1))) 1 0) 1 0) 1 7)	0.993	oxidoreductase activity
1357	((((((1 1 1) 1 (1 1 1)) 1 ((1 1 1) 1 (1 1 1))) 1 0) 1 0) 1 3)	0.993	NON ANNOTATED
1358	((((((1 1 1) 1 (0 1 1)) 1 ((1 1 2) 1 (1 1 1))) 1 0) 1 0) 1 0)	0.948	NON ANNOTATED
1359	((((((1 1 1) 1 (1 1 1)) 1 ((1 1 1) 1 (1 1 1))) 1 0) 1 0) 1 0)	0.983	DNA binding
1360	((((((1 1 1) 1 (1 1 1)) 1 ((1 1 1) 1 (1 1 1))) 1 0) 1 0) 1 6)	0.994	NON ANNOTATED
1361	((((((1 1 1) 1 (1 1 1)) 1 ((1 1 1) 1 (1 1 1))) 1 0) 1 1) 1 2)	0.997	transcription factor activity
1362	((((((1 1 1) 1 (1 1 1)) 1 ((1 1 1) 1 (1 1 1))) 1 0) 1 0) 1 7)	0.993	NON ANNOTATED
1363	((((((1 1 1) 1 (1 1 2)) 1 ((0 1 1) 1 (1 1 1))) 1 0) 1 0) 1 0)	0.941	nucleic acid binding
1364	((((((1 1 1) 1 (1 1 1)) 1 ((1 1 1) 1 (1 1 1))) 1 0) 1 1) 1 6)	1.0	DNA binding
1365	((((((1 1 1) 1 (1 1 1)) 1 ((1 1 1) 1 (1 1 1))) 1 0) 1 0) 1 7)	0.993	nucleotide binding
1366	((((((1 1 1) 1 (1 1 1)) 1 ((1 1 1) 1 (1 1 1))) 1 0) 1 0) 1 7)	0.993	3-mercaptopyruvate sulfurtransferase activity
1367	((((((1 1 1) 1 (1 1 1)) 1 ((1 1 1) 1 (1 1 1))) 1 0) 1 0) 1 7)	0.993	farnesyl-diphosphate farnesyltransferase activity
1368	((((((1 1 1) 1 (1 1 1)) 1 ((1 1 1) 1 (1 1 1))) 1 0) 1 0) 1 6)	0.994	farnesyl-diphosphate farnesyltransferase activity
1369	((((((1 1 1) 1 (1 1 1)) 1 ((1 1 1) 1 (1 1 1))) 1 0) 1 7) 1 0)	0.986	zinc ion binding
1370	((((((1 1 1) 1 (1 1 1)) 1 ((1 1 1) 1 (1 1 1))) 2 0) 2 5) 2 2)	1.0	hydrolase activity
1371	((((((1 1 1) 1 (1 1 1)) 1 ((1 1 1) 1 (1 1 1))) 2 4) 2 1) 2 2)	1.0	nucleic acid binding
1372	((((((1 1 1) 1 (1 1 1)) 1 ((1 1 1) 1 (1 1 1))) 1 0) 1 0) 1 7)	0.993	nucleotide binding
1373	((((((1 1 1) 1 (1 1 1)) 1 ((1 1 1) 1 (1 1 1))) 1 0) 1 0) 1 7)	0.993	structural constituent of ribosome
1374	((((((1 1 1) 1 (1 1 1)) 1 ((1 1 1) 1 (1 1 1))) 1 0) 1 0) 1 7)	0.993	ATP-dependent RNA helicase activity
1375	((((((1 1 1) 1 (1 1 1)) 1 ((1 1 1) 1 (1 1 1))) 1 0) 1 0) 1 7)	0.993	phosphatase activity
1376	((((((1 1 1) 1 (1 1 1)) 1 ((1 1 1) 1 (1 1 1))) 1 7) 1 0) 1 0)	0.985	phosphatase activity
1377	((((((1 1 1) 1 (1 1 1)) 1 ((1 1 1) 1 (1 1 1))) 1 0) 1 1) 1 6)	1.0	phosphatase activity
1378	((((((1 1 1) 1 (1 1 1)) 1 ((1 1 1) 1 (1 1 1))) 1 0) 1 0) 1 0)	0.983	NON ANNOTATED
1379	((((((1 1 1) 1 (1 1 1)) 1 ((1 1 1) 1 (1 1 1))) 1 7) 1 0) 1 0)	0.985	protein binding
1380	((((((1 1 1) 1 (1 1 1)) 1 ((1 1 1) 1 (1 1 1))) 1 0) 1 0) 1 7)	0.993	NADH dehydrogenase activity
1381	((((((1 1 1) 1 (1 1 1)) 1 ((1 1 1) 1 (1 1 1))) 1 0) 1 0) 1 7)	0.993	NON ANNOTATED
1382	((((((2 1 1) 1 (1 1 1)) 1 ((1 1 0) 1 (1 1 1))) 1 0) 1 0) 1 0)	0.929	DNA binding
1383	((((((1 1 1) 1 (1 1 1)) 1 ((1 1 1) 1 (1 1 1))) 1 0) 1 1) 1 6)	1.0	protein binding
1384	((((((1 1 1) 1 (1 1 1)) 1 ((1 1 1) 1 (1 1 1))) 1 0) 1 0) 1 7)	0.993	phosphatase activity
1385	((((((1 1 1) 1 (1 1 1)) 1 ((1 1 1) 1 (1 1 1))) 2 1) 2 1) 2 5)	1.0	histone deacetylase activity (H3-K9 specific)
1386	((((((1 1 1) 1 (1 1 1)) 1 ((1 1 1) 1 (1 1 1))) 1 0) 1 0) 1 7)	0.993	protein binding
1387	((((((1 1 1) 1 (1 1 1)) 1 ((1 1 1) 1 (1 1 1))) 1 0) 1 1) 1 6)	1.0	methyltransferase activity
1388	((((((1 1 1) 1 (1 1 1)) 1 ((1 1 1) 1 (1 1 1))) 1 7) 1 0) 1 0)	0.985	hydrolase activity, acting on carbon-nitrogen (but not peptide) bonds, in linear amides
1389	((((((1 1 1) 1 (1 1 1)) 1 ((1 1 1) 1 (1 1 1))) 1 0) 1 0) 1 7)	0.993	hydrolase activity, acting on carbon-nitrogen (but not peptide) bonds, in linear amides
1390	((((((1 1 1) 1 (1 1 1)) 1 ((1 1 1) 1 (1 1 1))) 1 0) 1 0) 1 7)	0.993	NON ANNOTATED
1391	((((((1 1 1) 1 (1 1 1)) 1 ((1 1 1) 1 (1 1 1))) 1 1) 1 0) 1 6)	1.0	lyase activity
1392	((((((1 1 1) 1 (1 1 1)) 1 ((1 1 1) 1 (1 1 1))) 1 0) 1 0) 1 7)	0.993	NEDD8-specific protease activity
1393	((((((1 1 1) 1 (1 1 1)) 1 ((1 1 1) 1 (1 1 1))) 1 0) 1 0) 1 7)	0.993	protein binding
1394	((((((1 1 1) 1 (1 1 1)) 1 ((1 1 1) 1 (1 1 1))) 1 0) 1 0) 1 0)	0.983	transferase activity, transferring glycosyl groups
1395	((((((1 1 1) 1 (1 1 1)) 1 ((1 1 1) 1 (1 1 1))) 1 0) 1 0) 1 0)	0.983	NON ANNOTATED
1396	((((((1 1 1) 1 (1 1 1)) 1 ((1 1 1) 1 (1 1 1))) 1 0) 1 0) 1 7)	0.993	ATP binding
1397	((((((1 1 1) 1 (1 1 1)) 1 ((1 1 1) 1 (1 1 1))) 1 0) 1 0) 1 7)	0.993	RNA binding
1398	((((((1 1 1) 1 (1 1 1)) 1 ((1 1 1) 1 (1 1 1))) 1 0) 1 0) 1 7)	0.993	IMP dehydrogenase activity
1399	((((((1 1 1) 1 (1 1 1)) 1 ((1 1 1) 1 (1 1 1))) 1 0) 1 0) 1 0)	0.983	NON ANNOTATED
1400	((((((1 1 1) 1 (1 1 1)) 1 ((1 1 1) 1 (1 1 1))) 1 0) 1 1) 1 6)	1.0	protein binding
1401	((((((1 1 1) 1 (1 1 1)) 1 ((1 1 1) 1 (1 1 1))) 1 0) 1 0) 1 1)	0.993	kinase activity
1402	((((((1 1 1) 1 (1 1 1)) 1 ((1 1 1) 1 (1 1 1))) 1 3) 1 0) 1 2)	1.0	FK506 binding
1403	((((((1 1 1) 1 (1 1 1)) 1 ((1 1 1) 1 (1 1 1))) 1 0) 1 0) 1 7)	0.993	peptidase activity
1404	((((((1 1 1) 1 (1 1 1)) 1 ((1 1 0) 1 (1 1 2))) 1 0) 1 0) 1 0)	0.929	transcription factor activity
1405	((((((1 1 1) 1 (1 1 1)) 1 ((1 1 1) 1 (1 1 1))) 1 0) 1 0) 1 7)	0.993	3'-5' DNA helicase activity
1406	((((((1 1 1) 1 (1 1 1)) 1 ((1 1 1) 1 (1 1 1))) 1 1) 1 0) 1 0)	0.992	3'-5' DNA helicase activity
1407	((((((1 1 1) 1 (1 1 1)) 1 ((1 1 1) 1 (1 1 1))) 1 1) 1 0) 1 4)	1.0	transferase activity
1408	((((((1 1 1) 1 (1 1 1)) 1 ((1 1 1) 1 (1 1 1))) 1 0) 1 0) 1 0)	0.983	NON ANNOTATED
1409	((((((1 1 1) 1 (1 1 1)) 1 ((1 1 1) 1 (1 1 1))) 1 0) 1 1) 1 6)	1.0	NON ANNOTATED
1410	((((((1 1 1) 1 (1 1 1)) 1 ((1 1 1) 1 (1 1 1))) 1 0) 1 0) 1 7)	0.993	acetyl-CoA C-acetyltransferase activity
1411	((((((1 1 1) 1 (1 1 1)) 1 ((1 1 1) 1 (1 1 1))) 1 0) 1 0) 1 7)	0.993	protein kinase activity
1412	((((((1 1 1) 1 (1 1 1)) 1 ((1 1 1) 1 (1 1 1))) 1 0) 1 0) 1 7)	0.993	protein binding
1413	((((((1 1 1) 1 (1 1 1)) 1 ((1 1 1) 1 (1 1 1))) 1 0) 1 0) 1 0)	0.983	NON ANNOTATED
1414	((((((1 1 1) 1 (1 1 1)) 1 ((1 1 1) 1 (1 1 1))) 1 0) 1 1) 1 6)	1.0	endopeptidase activity
1415	((((((1 1 1) 1 (1 1 1)) 1 ((1 1 1) 1 (1 1 1))) 1 0) 1 0) 1 2)	0.993	endopeptidase activity
1416	((((((1 1 1) 1 (1 1 1)) 1 ((1 1 1) 1 (1 1 1))) 1 0) 1 0) 1 0)	0.983	hydrolase activity
1417	((((((1 1 1) 1 (1 1 1)) 1 ((1 1 1) 1 (1 1 1))) 1 0) 1 0) 1 7)	0.993	peptidase activity
1418	((((((1 1 1) 1 (1 1 1)) 1 ((1 1 1) 1 (1 1 1))) 1 0) 1 4) 1 1)	0.997	protein binding
1419	((((((1 1 1) 1 (1 1 1)) 1 ((1 1 1) 1 (1 1 1))) 1 0) 1 1) 1 6)	1.0	protein complex scaffold
1420	((((((1 1 1) 1 (1 1 1)) 1 ((1 1 1) 1 (1 1 1))) 1 0) 1 0) 1 7)	0.993	[cytochrome c]-arginine N-methyltransferase activity
1421	((((((1 1 1) 1 (1 1 1)) 1 ((1 1 1) 1 (1 1 1))) 1 0) 1 0) 1 7)	0.993	oxidoreductase activity, acting on paired donors, with incorporation or reduction of molecular oxygen, 2-oxoglutarate as one donor, and incorporation of one atom each of oxygen into both donors
1422	((((((1 1 1) 1 (1 1 1)) 1 ((1 1 1) 1 (1 1 1))) 1 0) 1 1) 1 6)	1.0	nucleic acid binding
1423	((((((1 1 1) 1 (1 1 1)) 1 ((1 1 1) 1 (1 1 1))) 1 1) 1 0) 1 0)	0.992	hydrolase activity
1424	((((((1 1 1) 1 (1 1 1)) 1 ((1 1 1) 1 (1 1 1))) 1 7) 1 0) 1 0)	0.985	peptidase activity
1425	((((((1 1 1) 1 (1 1 1)) 1 ((1 1 1) 1 (1 1 1))) 1 0) 1 0) 1 0)	0.983	transcription factor activity
1426	((((((1 1 1) 1 (1 1 1)) 1 ((1 1 1) 1 (1 1 1))) 1 0) 1 0) 1 7)	0.993	protein kinase CK2 regulator activity
1427	((((((1 1 1) 1 (1 1 1)) 1 ((1 1 1) 1 (1 1 1))) 1 0) 1 0) 1 6)	0.994	NON ANNOTATED
1428	((((((1 1 1) 1 (1 1 1)) 1 ((1 1 1) 1 (1 1 1))) 1 0) 1 0) 1 7)	0.993	ATP-dependent RNA helicase activity
1429	((((((1 1 1) 1 (1 1 1)) 1 ((1 1 1) 1 (1 1 1))) 1 0) 1 6) 1 1)	0.997	ATP-dependent RNA helicase activity
1430	((((((1 1 1) 1 (1 1 1)) 1 ((1 1 1) 1 (1 1 1))) 1 0) 1 0) 1 7)	0.993	ATP-dependent RNA helicase activity
1431	((((((1 1 1) 1 (1 1 1)) 1 ((1 1 1) 1 (1 1 1))) 1 0) 1 0) 1 7)	0.993	RNA binding
1432	((((((1 1 1) 1 (1 1 1)) 1 ((1 1 1) 1 (1 1 1))) 1 0) 1 1) 1 6)	1.0	peptide-methionine-(S)-S-oxide reductase activity
1433	((((((1 1 1) 1 (1 1 1)) 1 ((1 1 1) 1 (1 1 1))) 2 1) 2 1) 2 5)	1.0	alkaline phosphatase activity
1434	((((((1 1 1) 1 (1 1 1)) 1 ((1 1 1) 1 (1 1 1))) 1 0) 1 0) 1 7)	0.993	transferase activity, transferring phosphorus-containing groups
1435	((((((1 1 1) 1 (1 1 1)) 1 ((1 1 1) 1 (1 1 1))) 1 0) 1 0) 1 0)	0.983	NON ANNOTATED
1436	((((((1 1 1) 1 (1 1 1)) 1 ((1 1 1) 1 (1 1 1))) 1 0) 1 1) 1 6)	1.0	identical protein binding
1437	((((((1 1 1) 1 (1 1 1)) 1 ((1 1 1) 1 (1 1 1))) 1 0) 1 0) 1 1)	0.993	protein binding
1438	((((((1 1 1) 1 (1 1 1)) 1 ((1 1 1) 1 (1 1 1))) 2 1) 2 1) 2 5)	1.0	nucleic acid binding
1439	((((((1 1 1) 1 (1 1 1)) 1 ((1 1 1) 1 (1 1 1))) 1 0) 1 0) 1 7)	0.993	pyruvate dehydrogenase (acetyl-transferring) activity
1440	((((((1 1 1) 1 (1 1 1)) 1 ((1 1 1) 1 (1 1 1))) 1 5) 1 0) 1 0)	0.991	NON ANNOTATED
1441	((((((1 1 1) 1 (1 1 1)) 1 ((1 1 1) 1 (1 1 1))) 1 0) 1 0) 1 6)	0.994	acyltransferase activity
1442	((((((1 1 1) 1 (1 1 1)) 1 ((1 1 1) 1 (1 1 1))) 1 0) 1 0) 1 6)	0.994	DNA binding
1443	((((((1 1 1) 1 (1 1 1)) 1 ((1 1 1) 1 (1 1 1))) 1 0) 1 0) 1 0)	0.983	protein binding
1444	((((((1 1 1) 1 (1 1 1)) 1 ((1 1 1) 1 (1 1 1))) 1 6) 1 0) 1 0)	0.991	hydrolase activity
1445	((((((1 1 1) 1 (1 1 1)) 1 ((1 1 1) 1 (1 1 1))) 1 1) 1 0) 1 6)	1.0	protein binding
1446	((((((1 1 1) 1 (1 1 1)) 1 ((1 1 1) 1 (1 1 1))) 1 0) 1 0) 1 0)	0.983	nucleotide binding
1447	((((((1 1 1) 1 (1 1 1)) 1 ((1 1 1) 1 (1 1 1))) 1 0) 1 0) 1 2)	0.993	calcium ion binding
1448	((((((1 1 1) 1 (1 1 1)) 1 ((1 1 1) 1 (1 1 1))) 1 0) 1 0) 1 0)	0.983	calcium ion binding
1449	((((((1 1 1) 1 (1 1 1)) 1 ((1 1 1) 1 (1 1 1))) 1 0) 1 0) 1 1)	0.993	protein binding
1450	((((((1 1 1) 1 (1 1 1)) 1 ((1 1 1) 1 (1 1 1))) 1 0) 1 0) 1 7)	0.993	protein binding
1451	((((((1 1 1) 1 (1 1 1)) 1 ((1 1 1) 1 (1 1 1))) 1 0) 1 1) 1 6)	1.0	protein binding
1452	((((((1 1 1) 1 (1 1 1)) 1 ((1 1 1) 1 (1 1 1))) 1 0) 1 0) 1 7)	0.993	transferase activity
1453	((((((1 1 1) 1 (1 1 1)) 1 ((1 1 1) 1 (1 1 1))) 1 0) 1 1) 1 6)	1.0	NON ANNOTATED
1454	((((((1 1 1) 1 (1 1 1)) 1 ((1 1 1) 1 (1 1 1))) 1 7) 1 0) 1 0)	0.985	RNA binding
1455	((((((1 1 1) 1 (1 1 1)) 1 ((1 1 1) 1 (1 1 1))) 1 0) 1 0) 1 5)	0.994	acyl-CoA binding
1456	((((((1 1 1) 1 (1 1 1)) 1 ((1 1 1) 1 (1 1 1))) 1 0) 1 0) 1 7)	0.993	oxidized purine DNA binding
1457	((((((0 0 0) 1 (1 1 1)) 1 ((1 1 1) 1 (3 1 1))) 1 0) 1 0) 1 0)	0.869	oxidized purine DNA binding
1458	((((((1 1 1) 1 (1 1 1)) 1 ((1 1 1) 1 (1 1 1))) 1 0) 1 0) 1 7)	0.993	NADH dehydrogenase activity
1459	((((((1 1 1) 1 (1 1 1)) 1 ((1 1 1) 1 (1 1 1))) 1 0) 1 0) 1 7)	0.993	nucleic acid binding
1460	((((((1 1 1) 1 (1 1 1)) 1 ((1 1 1) 1 (1 1 1))) 1 0) 1 0) 1 7)	0.993	protein binding
1461	((((((1 1 1) 1 (1 1 1)) 1 ((1 1 1) 1 (1 1 1))) 1 6) 1 1) 1 0)	0.994	NON ANNOTATED
1462	((((((1 1 1) 1 (1 1 1)) 1 ((1 1 1) 1 (1 1 1))) 1 0) 1 0) 1 7)	0.993	hydrolase activity
1463	((((((1 1 1) 1 (1 1 1)) 1 ((1 1 1) 1 (1 1 1))) 1 1) 1 0) 1 6)	1.0	NON ANNOTATED
1464	((((((1 1 1) 1 (1 1 1)) 1 ((1 1 1) 1 (1 1 1))) 2 2) 2 3) 2 2)	1.0	protein binding
1465	((((((1 1 1) 1 (1 1 1)) 1 ((1 1 1) 1 (1 1 1))) 2 1) 2 4) 2 1)	1.0	cofactor binding
1466	((((((1 1 1) 1 (1 1 1)) 1 ((1 1 1) 1 (1 1 1))) 1 0) 1 7) 1 0)	0.986	protein binding
1467	((((((1 1 1) 1 (1 1 1)) 1 ((1 1 1) 1 (1 1 1))) 1 0) 1 0) 1 0)	0.983	NON ANNOTATED
1468	((((((1 1 1) 1 (1 1 1)) 1 ((1 1 1) 1 (1 1 1))) 1 0) 1 0) 1 7)	0.993	transferase activity
1469	((((((1 1 1) 1 (1 1 1)) 1 ((1 1 1) 1 (1 1 1))) 1 0) 1 1) 1 6)	1.0	DNA binding
1470	((((((1 1 1) 1 (1 1 1)) 1 ((1 1 1) 1 (1 1 1))) 1 0) 1 0) 1 7)	0.993	NON ANNOTATED
1471	((((((1 1 1) 1 (1 1 1)) 1 ((1 1 1) 1 (1 1 1))) 1 0) 1 0) 1 4)	0.994	oxidoreductase activity
1472	((((((1 1 1) 1 (1 1 1)) 1 ((1 1 1) 1 (1 1 1))) 1 0) 1 0) 1 7)	0.993	5'-nucleotidase activity
1473	((((((1 1 1) 1 (1 1 1)) 1 ((1 1 1) 1 (1 1 1))) 1 0) 1 0) 1 0)	0.983	hydrolase activity
1474	((((((1 1 1) 1 (1 1 1)) 1 ((1 1 1) 1 (1 1 1))) 1 0) 1 0) 1 7)	0.993	hydrolase activity, acting on carbon-nitrogen (but not peptide) bonds
1475	((((((1 1 1) 1 (1 1 1)) 1 ((1 1 1) 1 (1 1 1))) 1 0) 1 1) 1 6)	1.0	ATP-dependent DNA helicase activity
1476	((((((1 1 0) 1 (1 1 2)) 1 ((1 1 1) 1 (1 1 1))) 1 0) 1 0) 1 1)	0.954	NON ANNOTATED
1477	((((((1 1 1) 1 (1 1 1)) 1 ((1 1 1) 1 (1 1 1))) 1 0) 1 0) 1 0)	0.983	NON ANNOTATED
1478	((((((1 1 1) 1 (1 1 1)) 1 ((1 1 1) 1 (1 1 1))) 1 1) 1 0) 1 1)	0.993	protein binding
1479	((((((1 1 1) 1 (1 1 1)) 1 ((1 1 1) 1 (1 1 1))) 1 0) 1 0) 1 7)	0.993	protein binding
1480	((((((1 1 1) 1 (1 1 1)) 1 ((1 1 1) 1 (1 1 1))) 1 0) 1 0) 1 6)	0.994	protein binding
1481	((((((1 1 1) 1 (1 1 1)) 1 ((1 1 1) 1 (1 1 1))) 1 0) 1 0) 1 7)	0.993	CDP-diacylglycerol-serine O-phosphatidyltransferase activity
1482	((((((1 1 1) 1 (1 1 1)) 1 ((1 1 1) 1 (1 1 1))) 1 0) 1 0) 1 7)	0.993	hydrolase activity
1483	((((((1 1 1) 1 (1 1 1)) 1 ((1 1 1) 1 (1 1 1))) 1 0) 1 0) 1 7)	0.993	heat shock protein binding
1484	((((((1 1 1) 1 (1 1 1)) 1 ((1 1 1) 1 (1 1 1))) 1 0) 1 0) 1 7)	0.993	metal ion binding
1485	((((((1 1 1) 1 (1 1 1)) 1 ((1 1 1) 1 (1 1 1))) 1 0) 1 1) 1 6)	1.0	endopeptidase activity
1486	((((((1 1 1) 1 (1 1 1)) 1 ((1 1 1) 1 (1 1 1))) 1 0) 1 0) 1 7)	0.993	phosphomannomutase activity
1487	((((((1 1 1) 1 (1 1 1)) 1 ((1 1 1) 1 (1 1 1))) 1 0) 1 0) 1 7)	0.993	phosphomannomutase activity
1488	((((((1 1 1) 1 (1 1 1)) 1 ((1 1 1) 1 (1 1 1))) 1 0) 1 0) 1 7)	0.993	snoRNA binding
1489	((((((1 1 1) 1 (1 1 1)) 1 ((1 1 1) 1 (1 1 1))) 1 0) 1 0) 1 0)	0.983	DNA binding
1490	((((((1 1 1) 1 (1 1 1)) 1 ((1 1 1) 1 (1 1 1))) 1 0) 1 0) 1 7)	0.993	transferase activity
1491	((((((1 1 1) 1 (1 1 1)) 1 ((1 1 1) 1 (1 1 1))) 1 0) 1 0) 1 7)	0.993	tRNA (guanine-N2-)-methyltransferase activity
1492	((((((1 1 1) 1 (1 1 1)) 1 ((1 1 1) 1 (1 1 1))) 1 0) 1 1) 1 6)	1.0	identical protein binding
1493	((((((1 1 1) 1 (1 1 1)) 1 ((1 1 1) 1 (1 1 1))) 2 0) 2 5) 2 2)	1.0	protein binding
1494	((((((1 1 1) 1 (1 1 1)) 1 ((1 1 1) 1 (1 1 1))) 1 0) 1 0) 1 7)	0.993	translation factor activity, nucleic acid binding
1495	((((((1 1 1) 1 (1 1 1)) 1 ((1 1 1) 1 (1 1 1))) 1 0) 1 0) 1 6)	0.994	translation factor activity, nucleic acid binding
1496	((((((1 1 1) 1 (1 1 1)) 1 ((1 1 1) 1 (1 1 1))) 1 2) 1 0) 1 1)	0.994	cyclin-dependent protein kinase regulator activity
1497	((((((1 1 1) 1 (1 1 1)) 1 ((1 1 1) 1 (1 1 1))) 1 0) 1 1) 1 6)	1.0	protein binding
1498	((((((1 1 1) 1 (1 1 1)) 1 ((1 1 1) 1 (1 1 1))) 1 0) 1 0) 1 1)	0.993	metal ion binding
1499	((((((1 1 1) 1 (1 1 1)) 1 ((1 1 1) 1 (1 1 1))) 1 0) 1 0) 1 0)	0.983	hydrolase activity
1500	((((((1 1 1) 1 (1 1 1)) 1 ((1 1 1) 1 (1 1 1))) 1 0) 1 0) 1 7)	0.993	protein binding
1501	((((((1 1 1) 1 (1 1 1)) 1 ((1 1 1) 1 (1 1 1))) 1 0) 1 0) 1 7)	0.993	phosphoribosylglycinamide formyltransferase activity
1502	((((((1 1 1) 1 (1 1 1)) 1 ((1 1 1) 1 (1 1 1))) 1 0) 1 0) 1 7)	0.993	nucleotide binding
1503	((((((1 1 1) 1 (1 1 1)) 1 ((1 1 1) 1 (1 1 1))) 1 0) 1 0) 1 7)	0.993	nucleotide binding
1504	((((((1 1 1) 1 (1 1 1)) 1 ((1 1 1) 1 (1 1 1))) 1 0) 1 0) 1 7)	0.993	ATP-dependent DNA helicase activity
1505	((((((1 1 1) 1 (1 1 1)) 1 ((1 1 1) 1 (1 1 1))) 1 0) 1 2) 1 2)	0.999	ATP-dependent DNA helicase activity
1506	((((((1 1 1) 1 (1 1 1)) 1 ((1 1 1) 1 (1 1 1))) 1 1) 1 0) 1 6)	1.0	phosphomethylpyrimidine kinase activity
1507	((((((1 1 2) 1 (1 1 0)) 1 ((1 1 1) 1 (1 1 1))) 1 0) 1 0) 1 7)	0.957	phosphomethylpyrimidine kinase activity
1508	((((((1 1 1) 1 (1 1 1)) 1 ((1 1 1) 1 (1 1 1))) 1 0) 1 0) 1 7)	0.993	translation initiation factor activity
1509	((((((1 1 1) 1 (1 1 1)) 1 ((1 1 1) 1 (1 1 1))) 1 6) 1 1) 1 0)	0.994	NON ANNOTATED
1510	((((((1 1 1) 1 (1 1 1)) 1 ((1 1 1) 1 (1 1 1))) 2 1) 2 1) 2 5)	1.0	NON ANNOTATED
1511	((((((1 1 1) 1 (1 1 1)) 1 ((1 1 1) 1 (1 1 1))) 1 0) 1 0) 1 7)	0.993	protein binding
1512	((((((1 1 1) 1 (1 1 1)) 1 ((1 1 1) 1 (1 1 1))) 1 0) 1 0) 1 2)	0.993	oxidoreductase activity
1513	((((((1 1 1) 1 (1 1 1)) 1 ((1 1 1) 1 (1 1 1))) 1 0) 1 0) 1 0)	0.983	NON ANNOTATED
1514	((((((2 2 2) 1 (0 1 0)) 1 ((1 1 1) 1 (2 1 0))) 1 1) 1 0) 1 0)	0.686	DNA binding
1515	((((((1 1 1) 1 (1 1 1)) 1 ((1 1 1) 1 (1 1 1))) 1 0) 1 0) 1 0)	0.983	protein binding
1516	((((((1 1 1) 1 (1 1 1)) 1 ((1 1 1) 1 (1 1 1))) 1 0) 1 1) 1 6)	1.0	phosphotransferase activity, alcohol group as acceptor
1517	((((((1 1 1) 1 (1 1 1)) 1 ((1 1 1) 1 (1 1 1))) 1 0) 1 2) 1 4)	1.0	protein binding
1518	((((((1 1 1) 1 (1 1 1)) 1 ((1 1 1) 1 (1 1 1))) 1 0) 1 0) 1 0)	0.983	alcohol dehydrogenase activity
1519	((((((1 1 1) 1 (1 1 1)) 1 ((1 1 1) 1 (1 1 1))) 1 0) 1 0) 1 3)	0.993	DNA binding
1520	((((((1 1 1) 1 (1 1 1)) 1 ((1 1 1) 1 (1 1 1))) 1 0) 1 0) 1 7)	0.993	hydroxymethylglutaryl-CoA lyase activity
1521	((((((1 1 1) 1 (1 1 1)) 1 ((1 1 1) 1 (1 1 1))) 1 0) 1 0) 1 0)	0.983	protein binding
1522	((((((1 1 1) 1 (1 1 1)) 1 ((1 1 1) 1 (1 1 1))) 2 3) 2 0) 2 3)	1.0	protein kinase activity
1523	((((((1 1 1) 1 (2 1 1)) 1 ((1 1 1) 1 (1 1 0))) 1 0) 1 0) 1 6)	0.954	calcium-dependent protein binding
1524	((((((1 1 1) 1 (1 1 1)) 1 ((1 1 1) 1 (1 1 1))) 1 0) 1 0) 1 7)	0.993	hydrolase activity, acting on ester bonds
1525	((((((1 1 1) 1 (1 1 1)) 1 ((1 1 1) 1 (1 1 1))) 1 0) 1 1) 1 6)	1.0	protein binding
1526	((((((1 1 1) 1 (1 1 1)) 1 ((1 1 1) 1 (1 1 1))) 1 0) 1 0) 1 7)	0.993	nucleic acid binding
1527	((((((1 1 1) 1 (1 1 1)) 1 ((1 1 1) 1 (1 1 1))) 1 0) 1 0) 1 7)	0.993	guanosine-diphosphatase activity
1528	((((((1 1 1) 1 (1 1 1)) 1 ((1 1 1) 1 (1 1 1))) 1 0) 1 0) 1 7)	0.993	nucleic acid binding
1529	((((((1 1 1) 1 (1 1 1)) 1 ((1 1 1) 1 (1 1 1))) 1 0) 1 0) 1 7)	0.993	folic acid transporter activity
1530	((((((1 1 1) 1 (1 1 1)) 1 ((1 1 1) 1 (1 1 1))) 2 2) 2 0) 2 5)	1.0	transferase activity
1531	((((((1 1 1) 1 (1 1 1)) 1 ((1 1 1) 1 (1 1 1))) 1 0) 1 0) 1 7)	0.993	neutral amino acid transmembrane transporter activity
1532	((((((1 1 1) 1 (1 1 1)) 1 ((1 1 1) 1 (1 1 1))) 1 0) 1 0) 1 7)	0.993	neutral amino acid transmembrane transporter activity
1533	((((((1 1 1) 1 (1 1 1)) 1 ((1 1 1) 1 (1 1 1))) 2 3) 2 0) 2 3)	1.0	NON ANNOTATED
1534	((((((1 1 1) 1 (1 1 1)) 1 ((1 1 1) 1 (1 1 1))) 1 0) 1 1) 1 2)	0.997	translation initiation factor activity
1535	((((((1 1 1) 1 (1 1 1)) 1 ((1 1 1) 1 (1 1 1))) 1 0) 1 0) 1 7)	0.993	DNA binding
1536	((((((1 1 1) 1 (1 1 1)) 1 ((1 1 1) 1 (1 1 1))) 1 0) 1 0) 1 7)	0.993	amidophosphoribosyltransferase activity
1537	((((((1 1 1) 1 (1 1 2)) 1 ((1 1 1) 1 (1 1 0))) 1 0) 1 1) 1 5)	0.977	oxidoreductase activity
1538	((((((1 1 1) 1 (1 1 1)) 1 ((1 1 1) 1 (1 1 1))) 1 0) 1 0) 1 7)	0.993	translation elongation factor activity
1539	((((((1 1 1) 1 (1 1 1)) 1 ((2 1 1) 1 (1 1 0))) 1 0) 1 0) 1 3)	0.966	sequence-specific DNA binding
1540	((((((1 1 1) 1 (1 1 1)) 1 ((1 1 1) 1 (1 1 1))) 1 1) 1 0) 1 4)	1.0	sequence-specific DNA binding
1541	((((((2 1 1) 1 (0 1 0)) 1 ((1 1 0) 1 (2 2 2))) 1 0) 1 0) 1 0)	0.762	hydrolase activity, acting on glycosyl bonds
1542	((((((1 1 1) 1 (1 1 1)) 1 ((1 1 1) 1 (1 1 1))) 1 0) 1 1) 1 6)	1.0	identical protein binding
1543	((((((1 1 1) 1 (1 1 1)) 1 ((0 1 1) 1 (2 1 1))) 1 0) 1 0) 1 0)	0.929	RNA binding
1544	((((((1 1 1) 1 (1 1 1)) 1 ((1 1 1) 1 (1 1 1))) 1 0) 1 0) 1 7)	0.993	nucleotide binding
1545	((((((1 1 1) 1 (1 1 1)) 1 ((1 1 1) 1 (1 1 1))) 2 0) 2 5) 2 2)	1.0	nucleotide binding
1546	((((((1 1 1) 1 (1 1 1)) 1 ((1 1 1) 1 (1 1 1))) 1 0) 1 1) 1 6)	1.0	AMP-activated protein kinase activity
1547	((((((1 1 1) 1 (1 1 1)) 1 ((1 1 1) 1 (1 1 1))) 1 0) 1 0) 1 7)	0.993	nucleotidyltransferase activity
1548	((((((1 1 1) 1 (1 1 1)) 1 ((1 1 1) 1 (1 1 1))) 1 0) 1 0) 1 7)	0.993	transcription activator activity
1549	((((((1 1 1) 1 (1 1 1)) 1 ((1 1 1) 1 (1 1 1))) 1 1) 1 0) 1 6)	1.0	NON ANNOTATED
1550	((((((1 1 1) 1 (1 1 1)) 1 ((1 1 1) 1 (1 1 1))) 1 0) 1 0) 1 0)	0.983	NON ANNOTATED
1551	((((((1 1 1) 1 (1 1 1)) 1 ((1 1 1) 1 (1 1 1))) 1 0) 1 0) 1 7)	0.993	NON ANNOTATED
1552	((((((1 1 1) 1 (1 1 1)) 1 ((1 1 1) 1 (1 1 1))) 1 7) 1 0) 1 0)	0.985	small conjugating protein ligase activity
1553	((((((1 1 1) 1 (1 1 1)) 1 ((1 1 1) 1 (1 1 1))) 1 0) 1 0) 1 7)	0.993	GTPase binding
1554	((((((1 1 1) 1 (1 1 1)) 1 ((1 1 1) 1 (1 1 1))) 1 0) 1 0) 1 7)	0.993	lyase activity
1555	((((((1 1 1) 1 (1 1 1)) 1 ((1 1 1) 1 (1 1 1))) 2 3) 2 0) 2 4)	1.0	zinc ion binding
1556	((((((1 1 1) 1 (1 1 1)) 1 ((1 1 1) 1 (1 1 1))) 2 2) 2 0) 2 5)	1.0	NON ANNOTATED
1557	((((((1 1 1) 1 (1 1 1)) 1 ((1 1 1) 1 (1 1 1))) 1 0) 1 0) 1 7)	0.993	glycine dehydrogenase (decarboxylating) activity
1558	((((((1 1 1) 1 (1 1 1)) 1 ((1 1 1) 1 (1 1 1))) 2 5) 2 0) 2 2)	1.0	metal ion binding
1559	((((((1 1 1) 1 (1 1 1)) 1 ((1 1 1) 1 (1 1 1))) 1 0) 1 1) 1 5)	1.0	nucleoside-triphosphatase activity
1560	((((((1 1 1) 1 (1 1 1)) 1 ((1 1 1) 1 (1 1 1))) 1 0) 1 0) 1 7)	0.993	protein binding
1561	((((((1 1 1) 1 (1 1 1)) 1 ((1 1 1) 1 (1 1 1))) 1 0) 1 0) 1 7)	0.993	protein binding
1562	((((((1 1 1) 1 (1 1 1)) 1 ((1 1 1) 1 (1 1 1))) 1 0) 1 1) 1 6)	1.0	hydrolase activity
1563	((((((1 1 1) 1 (1 1 1)) 1 ((1 1 1) 1 (1 1 1))) 1 0) 1 0) 1 7)	0.993	nucleotidyltransferase activity
1564	((((((1 1 1) 1 (1 1 1)) 1 ((1 1 1) 1 (1 1 1))) 1 0) 1 0) 1 7)	0.993	protein binding
1565	((((((1 1 1) 1 (1 1 1)) 1 ((1 1 1) 1 (1 1 1))) 1 0) 1 0) 1 7)	0.993	electron transporter, transferring electrons within the cyclic electron transport pathway of photosynthesis activity
1566	((((((2 1 0) 1 (1 1 1)) 1 ((0 0 0) 1 (1 1 3))) 1 0) 1 0) 1 0)	0.705	FAD binding
1567	((((((1 1 1) 1 (1 1 1)) 1 ((1 1 1) 1 (1 1 1))) 1 0) 1 1) 1 6)	1.0	deaminase activity
1568	((((((1 1 1) 1 (1 1 1)) 1 ((1 1 1) 1 (1 1 1))) 1 0) 1 1) 1 5)	1.0	NADH dehydrogenase activity
1569	((((((1 1 1) 1 (1 1 1)) 1 ((1 1 1) 1 (1 1 1))) 2 3) 2 0) 2 4)	1.0	mRNA 3'-UTR binding
1570	((((((1 1 1) 1 (1 1 1)) 1 ((1 1 1) 1 (1 1 1))) 1 0) 1 1) 1 6)	1.0	actin binding
1571	((((((1 1 1) 1 (1 1 1)) 1 ((1 1 1) 1 (1 1 1))) 1 0) 1 0) 1 7)	0.993	NON ANNOTATED
1572	((((((1 1 1) 1 (1 1 1)) 1 ((1 1 1) 1 (1 1 1))) 1 0) 1 0) 1 7)	0.993	protein binding
1573	((((((1 1 1) 1 (1 1 1)) 1 ((1 1 1) 1 (1 1 1))) 1 0) 1 4) 1 0)	0.993	nucleic acid binding
1574	((((((1 1 1) 1 (1 1 1)) 1 ((1 1 1) 1 (1 1 1))) 1 0) 1 0) 1 7)	0.993	hydrolase activity
1575	((((((1 1 1) 1 (1 1 1)) 1 ((1 1 1) 1 (1 1 1))) 1 0) 1 0) 1 6)	0.994	oxidoreductase activity
1576	((((((1 1 1) 1 (1 1 1)) 1 ((1 1 1) 1 (1 1 1))) 1 1) 1 1) 1 1)	0.998	protein binding
1577	((((((1 1 1) 1 (1 1 1)) 1 ((1 1 1) 1 (1 1 1))) 1 0) 1 0) 1 7)	0.993	3'-5' exonuclease activity
1578	((((((1 1 1) 1 (1 1 1)) 1 ((1 1 1) 1 (1 1 1))) 1 0) 1 0) 1 7)	0.993	histone acetyltransferase activity
1579	((((((1 1 1) 1 (1 1 1)) 1 ((1 1 1) 1 (1 1 1))) 1 0) 1 1) 1 4)	1.0	histone acetyltransferase activity
1580	((((((1 1 1) 1 (1 1 1)) 1 ((1 1 1) 1 (1 1 1))) 1 0) 1 1) 1 6)	1.0	hydrolase activity
1581	((((((1 1 1) 1 (1 1 1)) 1 ((1 1 1) 1 (1 1 1))) 1 0) 1 0) 1 0)	0.983	methyltransferase activity
1582	((((((1 1 1) 1 (1 1 1)) 1 ((1 1 1) 1 (1 1 1))) 1 0) 1 0) 1 0)	0.983	methyltransferase activity
1583	((((((1 1 1) 1 (1 1 1)) 1 ((1 1 1) 1 (1 1 1))) 1 0) 1 0) 1 7)	0.993	oxidized pyrimidine base lesion DNA N-glycosylase activity
1584	((((((1 1 1) 1 (1 1 1)) 1 ((1 1 1) 1 (1 1 1))) 1 0) 1 1) 1 6)	1.0	oxidized pyrimidine base lesion DNA N-glycosylase activity
1585	((((((1 1 1) 1 (1 1 1)) 1 ((1 1 1) 1 (1 1 1))) 1 7) 1 0) 1 0)	0.985	NON ANNOTATED
1586	((((((1 1 1) 1 (1 1 1)) 1 ((1 1 1) 1 (1 1 1))) 1 0) 1 1) 1 6)	1.0	NON ANNOTATED
1587	((((((1 1 1) 1 (0 1 1)) 1 ((1 1 1) 1 (1 1 2))) 1 0) 1 0) 1 5)	0.971	protein binding
1588	((((((1 1 1) 1 (1 1 1)) 1 ((1 1 1) 1 (1 1 1))) 2 0) 2 5) 2 2)	1.0	protein binding
1589	((((((1 1 1) 1 (1 1 1)) 1 ((1 1 1) 1 (1 1 1))) 1 0) 1 0) 1 6)	0.994	protein binding
1590	((((((1 1 1) 1 (1 1 1)) 1 ((1 1 1) 1 (1 1 1))) 1 0) 1 0) 1 7)	0.993	pyridoxamine-phosphate oxidase activity
1591	((((((1 1 1) 1 (1 1 1)) 1 ((1 1 1) 1 (1 1 1))) 1 0) 1 0) 1 7)	0.993	enzyme binding
1592	((((((1 1 1) 1 (1 1 1)) 1 ((1 1 1) 1 (1 1 1))) 1 0) 1 1) 1 6)	1.0	X-Pro aminopeptidase activity
1593	((((((1 1 1) 1 (1 1 1)) 1 ((1 1 1) 1 (1 1 1))) 1 0) 1 0) 1 7)	0.993	protein binding
1594	((((((1 1 1) 1 (1 1 1)) 1 ((1 1 1) 1 (1 1 1))) 1 0) 1 0) 1 7)	0.993	squalene monooxygenase activity
1595	((((((1 1 1) 1 (1 1 1)) 1 ((1 1 1) 1 (1 1 1))) 1 0) 1 0) 1 7)	0.993	GTPase activator activity
1596	((((((1 1 1) 1 (1 1 1)) 1 ((1 1 1) 1 (1 1 1))) 1 0) 1 0) 1 6)	0.994	protein binding
1597	((((((1 1 1) 1 (1 1 1)) 1 ((1 1 1) 1 (1 1 1))) 1 0) 1 2) 1 0)	0.993	protein binding
1598	((((((1 1 1) 1 (1 1 1)) 1 ((1 1 1) 1 (1 1 1))) 1 0) 1 0) 1 7)	0.993	inositol or phosphatidylinositol phosphatase activity
1599	((((((1 1 1) 1 (1 1 1)) 1 ((1 1 1) 1 (1 1 1))) 1 0) 1 0) 1 6)	0.994	ligase activity, forming carbon-sulfur bonds
1600	((((((1 1 1) 1 (1 1 1)) 1 ((1 1 1) 1 (1 1 1))) 1 1) 1 0) 1 5)	1.0	protein kinase activity
1601	((((((1 1 1) 1 (1 1 1)) 1 ((1 1 1) 1 (1 1 1))) 1 0) 1 0) 1 7)	0.993	protein binding
1602	((((((1 1 1) 1 (1 1 1)) 1 ((1 1 1) 1 (1 1 1))) 2 1) 2 1) 2 5)	1.0	kinase activity
1603	((((((1 1 1) 1 (1 1 1)) 1 ((1 1 1) 1 (1 1 1))) 1 0) 1 1) 1 6)	1.0	(R)-2-hydroxyglutarate dehydrogenase activity
1604	((((((1 1 1) 1 (1 1 1)) 1 ((1 1 1) 1 (1 1 1))) 1 0) 1 1) 1 6)	1.0	signal recognition particle binding
1605	((((((1 1 1) 1 (1 1 1)) 1 ((1 1 1) 1 (1 1 1))) 1 0) 1 0) 1 7)	0.993	alpha-glucosidase activity
1606	((((((1 1 1) 1 (1 1 1)) 1 ((1 1 1) 1 (1 1 1))) 1 0) 1 0) 1 7)	0.993	protein binding
1607	((((((1 1 1) 1 (1 1 1)) 1 ((1 1 1) 1 (1 1 1))) 1 0) 1 0) 1 5)	0.994	protein binding
1608	((((((1 1 1) 1 (1 1 1)) 1 ((1 1 1) 1 (1 1 1))) 1 0) 1 0) 1 6)	0.994	hydrolase activity
1609	((((((0 1 1) 1 (1 1 1)) 1 ((1 1 1) 1 (1 1 2))) 1 2) 1 1) 1 0)	0.971	hydrolase activity, hydrolyzing O-glycosyl compounds
1610	((((((1 1 1) 1 (1 1 1)) 1 ((1 1 1) 1 (1 1 1))) 2 2) 2 0) 2 5)	1.0	ATPase activity
1611	((((((1 1 1) 1 (1 1 1)) 1 ((1 1 1) 1 (1 1 1))) 1 0) 1 0) 1 0)	0.983	cation binding
1612	((((((1 1 1) 1 (1 1 1)) 1 ((1 1 1) 1 (1 1 1))) 2 4) 2 0) 2 3)	1.0	nucleic acid binding
1613	((((((1 1 1) 1 (1 1 1)) 1 ((1 1 1) 1 (1 1 1))) 1 0) 1 0) 1 6)	0.994	DNA binding
1614	((((((1 1 1) 1 (1 1 1)) 1 ((1 1 1) 1 (1 1 1))) 1 0) 1 0) 1 7)	0.993	hydrolase activity
1615	((((((1 1 1) 1 (1 1 1)) 1 ((1 1 1) 1 (1 1 1))) 1 4) 1 0) 1 1)	0.997	peptidase activity
1616	((((((1 1 1) 1 (1 1 1)) 1 ((1 1 1) 1 (1 1 1))) 1 0) 1 0) 1 7)	0.993	protein binding
1617	((((((1 1 1) 1 (1 1 1)) 1 ((1 1 1) 1 (1 1 1))) 1 0) 1 0) 1 7)	0.993	diacylglycerol O-acyltransferase activity
1618	((((((1 1 1) 1 (1 1 1)) 1 ((1 1 1) 1 (1 1 1))) 1 0) 1 3) 1 1)	0.997	protein kinase activity
1619	((((((1 1 1) 1 (1 1 1)) 1 ((1 1 1) 1 (1 1 1))) 1 0) 1 0) 1 7)	0.993	calmodulin binding
1620	((((((1 1 1) 1 (1 1 1)) 1 ((1 1 1) 1 (1 1 1))) 1 0) 1 0) 1 7)	0.993	protein binding
1621	((((((1 1 1) 1 (1 1 1)) 1 ((1 1 1) 1 (1 1 1))) 1 0) 1 0) 1 7)	0.993	magnesium ion transmembrane transporter activity
1622	((((((1 1 1) 1 (1 1 1)) 1 ((1 1 1) 1 (1 1 1))) 1 0) 1 1) 1 5)	1.0	NON ANNOTATED
1623	((((((2 1 1) 1 (0 1 1)) 1 ((1 1 0) 1 (2 1 1))) 1 0) 1 2) 1 3)	0.923	nicotinamide mononucleotide transmembrane transporter activity
1624	((((((1 1 1) 1 (1 1 1)) 1 ((1 1 1) 1 (1 1 1))) 1 0) 1 0) 1 0)	0.983	nucleic acid binding
1625	((((((1 1 0) 1 (0 1 0)) 2 ((2 2 1) 2 (2 2 2))) 2 1) 2 2) 2 2)	0.954	transmembrane transporter activity
1626	((((((1 1 1) 1 (1 1 1)) 1 ((1 1 1) 1 (1 1 1))) 1 0) 1 1) 1 0)	0.993	NON ANNOTATED
1627	((((((1 1 1) 1 (1 1 1)) 1 ((1 1 1) 1 (1 1 1))) 1 0) 1 1) 1 6)	1.0	ATP binding
1628	((((((1 1 1) 1 (1 1 1)) 1 ((1 1 1) 1 (1 1 1))) 1 0) 1 2) 1 4)	1.0	acylglycerol O-acyltransferase activity
1629	((((((1 1 1) 1 (1 1 1)) 1 ((1 1 1) 1 (1 1 1))) 1 0) 1 1) 1 6)	1.0	protein binding
1630	((((((1 1 1) 1 (1 1 1)) 1 ((1 1 1) 1 (1 1 1))) 2 2) 2 5) 2 0)	1.0	oxidoreductase activity
1631	((((((1 1 1) 1 (1 1 1)) 1 ((1 1 1) 1 (1 1 1))) 2 1) 2 1) 2 3)	1.0	magnesium ion transmembrane transporter activity
1632	((((((1 1 1) 1 (1 1 1)) 1 ((1 1 1) 1 (1 1 1))) 1 0) 1 1) 1 5)	1.0	protein binding
1633	((((((1 1 1) 1 (1 1 1)) 1 ((1 1 1) 1 (1 1 1))) 1 0) 1 0) 1 0)	0.983	protein binding
1634	((((((1 1 1) 1 (1 1 1)) 1 ((1 1 1) 1 (1 1 1))) 1 6) 1 0) 1 1)	0.996	NON ANNOTATED
1635	((((((1 1 1) 1 (1 1 1)) 1 ((1 1 2) 1 (1 1 0))) 1 0) 1 0) 1 6)	0.954	zinc ion binding
1636	((((((1 1 1) 1 (1 1 1)) 1 ((1 1 1) 1 (1 1 1))) 1 0) 1 0) 1 6)	0.994	hydrolase activity
1637	((((((1 1 1) 1 (1 1 1)) 1 ((1 1 1) 1 (1 1 1))) 2 1) 2 1) 2 5)	1.0	NON ANNOTATED
1638	((((((1 1 1) 1 (1 1 1)) 1 ((1 1 1) 1 (1 1 1))) 1 7) 1 0) 1 0)	0.985	protein binding
1639	((((((1 1 1) 1 (1 1 1)) 1 ((1 1 1) 1 (1 1 1))) 1 7) 1 0) 1 0)	0.985	Ran GTPase binding
1640	((((((1 1 1) 1 (1 1 1)) 1 ((1 1 1) 1 (1 1 1))) 1 0) 1 0) 1 0)	0.983	protein binding
1641	((((((1 1 1) 1 (1 1 1)) 1 ((1 1 1) 1 (1 1 1))) 1 0) 1 0) 1 7)	0.993	cytochrome-c oxidase activity
1642	((((((1 1 1) 1 (1 1 1)) 1 ((1 1 1) 1 (1 1 1))) 1 0) 1 0) 1 0)	0.983	cytochrome-c oxidase activity
1643	((((((1 1 1) 1 (1 1 1)) 1 ((1 1 1) 1 (1 1 1))) 1 0) 1 0) 1 1)	0.993	protein binding
1644	((((((1 1 1) 1 (1 1 1)) 1 ((1 1 1) 1 (1 1 1))) 1 0) 1 0) 1 0)	0.983	kinase activity
1645	((((((1 1 1) 1 (1 1 1)) 1 ((1 1 1) 1 (1 1 1))) 1 0) 1 0) 1 0)	0.983	NON ANNOTATED
1646	((((((1 1 0) 1 (1 1 2)) 1 ((1 1 1) 1 (1 1 1))) 1 5) 1 0) 1 1)	0.97	protein binding
1647	((((((1 1 0) 1 (0 1 0)) 1 ((0 1 1) 1 (1 2 5))) 1 0) 1 0) 1 0)	0.359	oxidoreductase activity
1648	((((((1 1 1) 1 (1 1 1)) 1 ((1 1 1) 1 (1 1 1))) 2 1) 2 1) 2 5)	1.0	structural constituent of ribosome
1649	((((((1 1 1) 1 (1 1 1)) 1 ((1 1 1) 1 (1 1 1))) 1 4) 1 1) 1 0)	0.996	RNA binding
1650	((((((1 1 1) 1 (1 1 1)) 1 ((1 1 1) 1 (1 1 1))) 1 0) 1 0) 1 7)	0.993	HDEL sequence binding
1651	((((((1 1 1) 1 (1 1 1)) 1 ((1 1 1) 1 (1 1 1))) 1 0) 1 0) 1 7)	0.993	prenyl-dependent CAAX protease activity
1652	((((((1 1 1) 1 (1 1 1)) 1 ((1 1 1) 1 (1 1 1))) 1 0) 1 0) 1 7)	0.993	protein binding
1653	((((((1 1 1) 1 (1 1 1)) 1 ((1 1 1) 1 (1 1 1))) 1 0) 1 0) 1 6)	0.994	NON ANNOTATED
1654	((((((1 1 1) 1 (1 1 1)) 1 ((1 1 1) 1 (1 1 1))) 1 0) 1 1) 1 6)	1.0	protein binding
1655	((((((1 1 1) 1 (1 1 1)) 1 ((1 1 1) 1 (1 1 1))) 1 0) 1 0) 1 7)	0.993	exonuclease activity
1656	((((((1 1 1) 1 (1 1 1)) 1 ((1 1 1) 1 (1 1 1))) 1 1) 1 0) 1 6)	1.0	3-hydroxyanthranilate 3,4-dioxygenase activity
1657	((((((1 1 1) 1 (1 1 1)) 1 ((1 1 1) 1 (1 1 1))) 1 0) 1 0) 1 7)	0.993	protein binding
1658	((((((1 1 1) 1 (1 1 1)) 1 ((1 1 1) 1 (1 1 1))) 1 0) 1 0) 1 7)	0.993	protein binding
1659	((((((1 1 1) 1 (1 1 1)) 1 ((1 1 1) 1 (1 1 1))) 1 0) 1 0) 1 7)	0.993	3-dehydroquinate dehydratase activity
1660	((((((1 1 1) 1 (1 1 1)) 1 ((1 1 1) 1 (1 1 1))) 1 0) 1 0) 1 5)	0.994	shikimate 5-dehydrogenase activity
1661	((((((1 1 1) 1 (1 1 1)) 1 ((1 1 1) 1 (1 1 1))) 1 0) 1 0) 1 0)	0.983	metal ion binding
1662	((((((1 1 1) 1 (1 1 1)) 1 ((1 1 1) 1 (1 1 1))) 1 0) 1 0) 1 7)	0.993	endopolyphosphatase activity
1663	((((((1 1 1) 1 (1 1 1)) 1 ((1 1 1) 1 (1 1 1))) 1 0) 1 0) 1 7)	0.993	pyridoxal phosphate binding
1664	((((((1 1 1) 1 (1 1 1)) 1 ((1 1 1) 1 (1 1 1))) 1 0) 1 0) 1 0)	0.983	isomerase activity
1665	((((((1 1 1) 1 (1 1 1)) 1 ((1 1 1) 1 (1 1 1))) 1 0) 1 0) 1 7)	0.993	protein binding
1666	((((((1 1 1) 1 (1 1 1)) 1 ((2 1 0) 1 (1 1 1))) 1 0) 1 0) 1 0)	0.932	double-stranded RNA binding
1667	((((((1 1 1) 1 (1 1 1)) 1 ((1 1 1) 1 (1 1 1))) 1 5) 1 0) 1 1)	0.997	cytoskeletal protein binding
1668	((((((1 1 1) 1 (1 1 1)) 1 ((1 1 1) 1 (1 1 1))) 1 0) 1 0) 1 7)	0.993	RNA binding
1669	((((((1 1 1) 1 (1 1 1)) 1 ((1 1 1) 1 (1 1 1))) 1 0) 1 0) 1 7)	0.993	guanyl-nucleotide exchange factor activity
1670	((((((1 1 1) 1 (1 1 1)) 1 ((1 1 1) 1 (1 1 1))) 1 0) 1 1) 1 5)	1.0	structural constituent of ribosome
1671	((((((1 1 1) 1 (1 1 1)) 1 ((1 1 1) 1 (1 1 1))) 1 0) 1 1) 1 6)	1.0	nucleic acid binding
1672	((((((1 1 1) 1 (1 1 1)) 1 ((1 1 1) 1 (1 1 1))) 1 0) 1 0) 1 7)	0.993	structural constituent of ribosome
1673	((((((1 1 1) 1 (1 1 1)) 1 ((1 1 1) 1 (1 1 1))) 1 0) 1 0) 1 7)	0.993	cation channel activity
1674	((((((1 1 1) 1 (1 1 1)) 1 ((1 1 1) 1 (1 1 1))) 2 0) 2 2) 2 5)	1.0	histone-lysine N-methyltransferase activity
1675	((((((1 1 1) 1 (1 1 1)) 1 ((1 1 1) 1 (1 1 1))) 1 0) 1 1) 1 6)	1.0	nucleic acid binding
1676	((((((1 1 1) 1 (1 1 1)) 1 ((1 1 1) 1 (1 1 1))) 1 0) 1 0) 1 7)	0.993	protein binding
1677	((((((1 1 1) 1 (1 1 1)) 1 ((1 1 1) 1 (1 1 1))) 1 0) 1 0) 1 7)	0.993	diacylglycerol kinase activity
1678	((((((1 1 1) 1 (1 1 1)) 1 ((1 1 1) 1 (1 1 1))) 1 0) 1 1) 1 6)	1.0	protein binding
1679	((((((1 1 1) 1 (1 1 1)) 1 ((1 1 1) 1 (1 1 1))) 1 0) 1 1) 1 6)	1.0	protein binding
1680	((((((1 1 1) 1 (1 1 1)) 1 ((1 1 1) 1 (1 1 1))) 2 4) 2 2) 2 1)	1.0	protein binding
1681	((((((1 1 1) 1 (1 1 1)) 1 ((1 1 1) 1 (1 1 1))) 1 0) 1 0) 1 7)	0.993	high affinity secondary active ammonium transmembrane transporter activity
1682	((((((1 1 1) 1 (1 1 0)) 1 ((1 1 1) 1 (1 1 2))) 1 6) 1 0) 1 0)	0.945	hydrolase activity, acting on carbon-nitrogen (but not peptide) bonds
1683	((((((1 1 1) 1 (1 1 1)) 1 ((1 1 1) 1 (1 1 1))) 1 0) 1 0) 1 7)	0.993	RNA binding
1684	((((((1 1 1) 1 (1 1 1)) 1 ((1 1 1) 1 (1 1 1))) 1 0) 1 0) 1 7)	0.993	RNA binding
1685	((((((1 1 1) 1 (1 1 1)) 1 ((1 1 1) 1 (1 1 1))) 1 0) 1 0) 1 0)	0.983	NON ANNOTATED
1686	((((((1 1 1) 1 (1 1 1)) 1 ((1 1 1) 1 (1 1 1))) 1 0) 1 0) 1 0)	0.983	succinate-CoA ligase (GDP-forming) activity
1687	((((((1 1 1) 1 (1 1 1)) 1 ((1 1 1) 1 (1 1 1))) 1 0) 1 1) 1 6)	1.0	transferase activity, transferring phosphorus-containing groups
1688	((((((1 1 1) 1 (1 1 1)) 1 ((1 1 1) 1 (1 1 1))) 1 0) 1 1) 1 6)	1.0	hydrogen-exporting ATPase activity, phosphorylative mechanism
1689	((((((1 1 1) 1 (1 1 1)) 1 ((1 1 1) 1 (1 1 1))) 2 2) 2 1) 2 4)	1.0	NON ANNOTATED
1690	((((((1 1 1) 1 (1 1 1)) 1 ((1 1 1) 1 (1 1 1))) 1 0) 1 0) 1 7)	0.993	aminomethyltransferase activity
1691	((((((1 1 1) 1 (1 1 1)) 1 ((1 1 1) 1 (1 1 1))) 1 0) 1 0) 1 6)	0.994	NON ANNOTATED
1692	((((((1 1 1) 1 (1 1 1)) 1 ((1 1 1) 1 (1 1 1))) 1 0) 1 1) 1 6)	1.0	NON ANNOTATED
1693	((((((1 1 1) 1 (1 1 1)) 1 ((1 1 1) 1 (1 1 1))) 1 0) 1 1) 1 6)	1.0	aminoacyl-tRNA ligase activity
1694	((((((1 1 1) 1 (1 1 1)) 1 ((1 1 1) 1 (1 1 1))) 1 0) 1 0) 1 7)	0.993	transcription corepressor activity
1695	((((((1 1 1) 1 (1 1 1)) 1 ((1 1 1) 1 (1 1 1))) 1 0) 1 0) 1 7)	0.993	DNA replication origin binding
1696	((((((1 1 1) 1 (1 1 1)) 1 ((1 1 1) 1 (1 1 1))) 1 0) 1 0) 1 7)	0.993	signal transducer activity
1697	((((((1 1 1) 1 (1 1 1)) 1 ((1 1 1) 1 (1 1 1))) 2 3) 2 0) 2 4)	1.0	protein binding
1698	((((((1 1 1) 1 (1 1 1)) 1 ((1 1 1) 1 (1 1 1))) 1 0) 1 0) 1 7)	0.993	ATP binding
1699	((((((1 1 1) 1 (1 1 1)) 1 ((1 1 1) 1 (1 1 1))) 1 0) 1 0) 1 0)	0.983	cytoskeletal protein binding
1700	((((((1 1 1) 1 (1 1 1)) 1 ((1 1 1) 1 (1 1 1))) 1 0) 1 0) 1 7)	0.993	hydrolase activity
1701	((((((1 1 1) 1 (1 1 1)) 1 ((1 1 1) 1 (1 1 1))) 1 0) 1 0) 1 0)	0.983	transcription factor activity
1702	((((((1 1 1) 1 (0 1 0)) 1 ((1 1 1) 1 (2 2 2))) 2 3) 2 0) 2 3)	0.982	transcription factor activity
1703	((((((1 1 1) 1 (1 1 1)) 1 ((1 1 1) 1 (1 1 1))) 1 2) 1 0) 1 0)	0.993	DNA-dependent ATPase activity
1704	((((((1 1 1) 1 (1 1 1)) 1 ((1 1 1) 1 (1 1 1))) 1 0) 1 0) 1 0)	0.983	protein binding
1705	((((((1 1 1) 1 (1 1 1)) 1 ((1 1 1) 1 (1 1 1))) 1 0) 1 0) 1 7)	0.993	metal ion binding
1706	((((((1 1 1) 1 (1 1 1)) 1 ((1 1 1) 1 (1 1 1))) 1 0) 1 0) 1 7)	0.993	nucleoside-triphosphatase activity
1707	((((((1 1 1) 1 (1 1 1)) 1 ((1 1 1) 1 (1 1 1))) 2 2) 2 0) 2 5)	1.0	protein binding
1708	((((((1 1 1) 1 (1 1 1)) 1 ((1 1 1) 1 (1 1 1))) 1 0) 1 0) 1 7)	0.993	DNA binding
1709	((((((1 1 1) 1 (1 1 1)) 1 ((1 1 1) 1 (1 1 1))) 1 0) 1 0) 1 7)	0.993	SNAP receptor activity
1710	((((((1 1 1) 1 (1 1 1)) 1 ((1 1 1) 1 (1 1 1))) 1 7) 1 0) 1 0)	0.985	SNAP receptor activity
1711	((((((1 1 1) 1 (1 1 1)) 1 ((1 1 1) 1 (1 1 1))) 2 3) 2 0) 2 4)	1.0	DNA-directed DNA polymerase activity
1712	((((((1 1 1) 1 (1 1 1)) 1 ((1 1 1) 1 (1 1 1))) 2 0) 2 2) 2 5)	1.0	DNA-directed DNA polymerase activity
1713	((((((1 1 1) 1 (1 1 1)) 1 ((1 1 1) 1 (1 1 1))) 2 5) 2 0) 2 2)	1.0	NON ANNOTATED
1714	((((((1 1 1) 1 (1 1 1)) 1 ((1 1 1) 1 (1 1 1))) 1 0) 1 0) 1 7)	0.993	ATP binding
1715	((((((1 1 1) 1 (1 1 1)) 1 ((1 1 1) 1 (1 1 1))) 2 1) 2 2) 2 4)	1.0	NON ANNOTATED
1716	((((((1 1 1) 1 (1 1 1)) 1 ((1 1 1) 1 (1 1 1))) 1 0) 1 0) 1 0)	0.983	NON ANNOTATED
1717	((((((1 1 1) 1 (1 1 1)) 1 ((1 1 1) 1 (1 1 1))) 1 0) 1 0) 1 7)	0.993	nucleic acid binding
1718	((((((1 1 1) 1 (1 1 1)) 1 ((1 1 1) 1 (1 1 1))) 1 3) 1 0) 1 1)	0.996	nucleic acid binding
1719	((((((1 1 1) 1 (1 1 2)) 1 ((1 1 0) 1 (1 1 1))) 1 0) 1 0) 1 6)	0.966	protein binding
1720	((((((1 1 1) 1 (1 1 1)) 1 ((1 1 1) 1 (1 1 1))) 1 0) 1 0) 1 7)	0.993	ATP-dependent DNA helicase activity
1721	((((((1 1 1) 1 (1 1 1)) 1 ((1 1 1) 1 (1 1 1))) 1 0) 1 0) 1 0)	0.983	hydrolase activity
1722	((((((1 1 1) 1 (1 1 1)) 1 ((1 1 1) 1 (1 1 1))) 1 0) 1 0) 1 7)	0.993	hydrolase activity
1723	((((((1 1 1) 1 (1 1 1)) 1 ((1 1 1) 1 (1 1 1))) 1 0) 1 0) 1 7)	0.993	nucleic acid binding
1724	((((((1 1 1) 1 (1 1 1)) 1 ((1 1 1) 1 (1 1 1))) 1 0) 1 1) 1 6)	1.0	NON ANNOTATED
1725	((((((1 1 1) 1 (1 1 1)) 1 ((1 1 1) 1 (1 1 1))) 1 0) 1 0) 1 7)	0.993	copper ion binding
1726	((((((1 1 1) 1 (1 1 1)) 1 ((1 1 1) 1 (1 1 1))) 1 1) 1 0) 1 3)	0.998	zinc ion binding
1727	((((((1 1 1) 1 (1 1 1)) 1 ((1 1 1) 1 (1 1 1))) 1 0) 1 1) 1 6)	1.0	RNA binding
1728	((((((1 1 1) 1 (1 1 1)) 1 ((1 1 1) 1 (1 1 1))) 1 0) 1 0) 1 5)	0.994	DNA binding
1729	((((((1 1 1) 1 (1 1 1)) 1 ((1 1 1) 1 (1 1 1))) 1 0) 1 0) 1 7)	0.993	DNA binding
1730	((((((1 1 1) 1 (1 1 1)) 1 ((1 1 1) 1 (1 1 1))) 1 0) 1 0) 1 7)	0.993	protein binding
1731	((((((1 1 1) 1 (1 1 1)) 1 ((1 1 1) 1 (1 1 1))) 1 0) 1 0) 1 7)	0.993	identical protein binding
1732	((((((1 1 1) 1 (1 1 1)) 1 ((1 1 1) 1 (1 1 1))) 1 0) 1 0) 1 0)	0.983	NON ANNOTATED
1733	((((((1 1 1) 1 (1 1 1)) 1 ((1 1 1) 1 (1 1 1))) 1 0) 1 0) 1 0)	0.983	dolichyl pyrophosphate Man7GlcNAc2 alpha-1,3-glucosyltransferase activity
1734	((((((1 1 1) 1 (1 1 1)) 1 ((1 1 1) 1 (1 1 1))) 1 6) 1 0) 1 0)	0.991	protein binding
1735	((((((1 1 1) 1 (1 1 1)) 1 ((1 1 1) 1 (1 1 1))) 1 0) 1 0) 1 7)	0.993	P-P-bond-hydrolysis-driven protein transmembrane transporter activity
1736	((((((1 1 1) 1 (1 1 1)) 1 ((1 1 1) 1 (1 1 1))) 1 0) 1 1) 1 6)	1.0	protein binding
1737	((((((1 1 1) 1 (1 1 1)) 1 ((1 1 1) 1 (1 1 1))) 1 0) 1 1) 1 5)	1.0	serine-type endopeptidase activity
1738	((((((1 1 1) 1 (1 1 1)) 1 ((1 1 1) 1 (1 1 1))) 2 1) 2 1) 2 5)	1.0	protein binding
1739	((((((1 1 1) 1 (1 1 1)) 1 ((1 1 1) 1 (1 1 1))) 1 0) 1 6) 1 1)	0.997	receptor binding
1740	((((((1 1 1) 1 (1 1 1)) 1 ((1 1 1) 1 (1 1 1))) 1 0) 1 0) 1 7)	0.993	potassium:hydrogen antiporter activity
1741	((((((1 1 0) 1 (1 1 1)) 1 ((1 1 1) 1 (1 1 2))) 1 0) 1 0) 1 1)	0.951	potassium:hydrogen antiporter activity
1742	((((((1 1 1) 1 (1 1 1)) 1 ((1 1 1) 1 (1 1 1))) 1 0) 1 0) 1 1)	0.993	potassium:hydrogen antiporter activity
1743	((((((1 1 1) 1 (1 1 1)) 1 ((1 1 1) 1 (1 1 1))) 1 0) 1 1) 1 6)	1.0	RNA ligase (ATP) activity
1744	((((((1 1 1) 1 (1 1 1)) 1 ((1 1 1) 1 (1 1 1))) 1 0) 1 0) 1 0)	0.983	RNA ligase (ATP) activity
1745	((((((1 1 1) 1 (1 1 1)) 1 ((0 1 1) 1 (2 1 1))) 1 0) 1 0) 1 3)	0.968	oxidoreductase activity, acting on single donors with incorporation of molecular oxygen, incorporation of two atoms of oxygen
1746	((((((1 1 1) 1 (1 1 1)) 1 ((1 1 1) 1 (1 1 1))) 1 0) 1 0) 1 7)	0.993	RNA binding
1747	((((((1 1 1) 1 (1 1 1)) 1 ((1 1 1) 1 (1 1 1))) 1 0) 1 0) 1 7)	0.993	protein binding
1748	((((((1 1 1) 1 (1 1 1)) 1 ((1 1 1) 1 (1 1 1))) 2 2) 2 0) 2 5)	1.0	protein binding
1749	((((((1 1 1) 1 (1 1 1)) 1 ((1 1 1) 1 (1 1 1))) 1 0) 1 0) 1 7)	0.993	protein binding
1750	((((((1 1 1) 1 (1 1 1)) 1 ((1 1 1) 1 (1 1 1))) 1 0) 1 2) 1 0)	0.993	protein binding
1751	((((((1 1 1) 1 (1 1 1)) 1 ((1 1 1) 1 (1 1 1))) 1 0) 1 1) 1 6)	1.0	small GTPase regulator activity
1752	((((((1 1 1) 1 (1 1 1)) 1 ((1 1 1) 1 (1 1 1))) 1 0) 1 0) 1 7)	0.993	protein binding
1753	((((((1 1 1) 1 (1 1 1)) 1 ((1 1 1) 1 (1 1 1))) 1 0) 1 1) 1 6)	1.0	structural constituent of ribosome
1754	((((((1 1 1) 1 (1 1 1)) 1 ((1 1 1) 1 (1 1 1))) 1 0) 1 0) 1 0)	0.983	NON ANNOTATED
1755	((((((1 1 1) 1 (1 1 1)) 1 ((1 1 1) 1 (1 1 1))) 1 0) 1 0) 1 7)	0.993	structural constituent of ribosome
1756	((((((1 1 1) 1 (1 1 1)) 1 ((1 1 1) 1 (1 1 1))) 1 0) 1 0) 1 0)	0.983	nucleic acid binding
1757	((((((1 1 1) 1 (1 1 1)) 1 ((1 1 1) 1 (1 1 1))) 1 6) 1 0) 1 0)	0.991	general RNA polymerase II transcription factor activity
1758	((((((1 1 1) 1 (1 1 2)) 1 ((1 1 0) 1 (1 1 1))) 1 0) 1 0) 1 5)	0.968	phosphotransferase activity, for other substituted phosphate groups
1759	((((((1 1 1) 1 (1 1 1)) 1 ((1 1 1) 1 (1 1 1))) 1 5) 1 0) 1 0)	0.991	protein binding
1760	((((((1 1 1) 1 (1 1 1)) 1 ((1 1 1) 1 (1 1 1))) 1 0) 1 0) 1 7)	0.993	NON ANNOTATED
1761	((((((1 1 1) 1 (1 1 1)) 1 ((1 1 1) 1 (1 1 1))) 2 1) 2 1) 2 5)	1.0	ATP binding
1762	((((((1 1 1) 1 (1 1 1)) 1 ((1 1 1) 1 (1 1 1))) 1 0) 1 0) 1 7)	0.993	ribonucleoprotein binding
1763	((((((1 1 1) 1 (1 1 1)) 1 ((1 1 1) 1 (1 1 1))) 1 0) 1 1) 1 2)	0.997	protein binding
1764	((((((1 1 1) 1 (1 1 1)) 1 ((1 1 1) 1 (1 1 1))) 1 0) 1 0) 1 0)	0.983	NON ANNOTATED
1765	((((((1 1 1) 1 (1 1 1)) 1 ((1 1 1) 1 (1 1 1))) 1 6) 1 0) 1 1)	0.996	peptidase activity
1766	((((((1 1 1) 1 (1 1 1)) 1 ((1 1 1) 1 (1 1 1))) 1 0) 1 0) 1 7)	0.993	NON ANNOTATED
1767	((((((1 1 1) 1 (1 1 1)) 1 ((1 1 1) 1 (1 1 1))) 1 0) 1 0) 1 0)	0.983	NON ANNOTATED
1768	((((((1 1 1) 1 (1 1 1)) 1 ((1 1 1) 1 (1 1 1))) 1 0) 1 0) 1 7)	0.993	phosphatidyl-N-methylethanolamine N-methyltransferase activity
1769	((((((1 1 1) 1 (1 1 1)) 1 ((1 1 1) 1 (1 1 1))) 1 0) 1 1) 1 6)	1.0	protein binding
1770	((((((1 1 1) 1 (1 1 1)) 1 ((1 1 1) 1 (1 1 1))) 1 0) 1 0) 1 0)	0.983	NON ANNOTATED
1771	((((((1 1 1) 1 (1 1 1)) 1 ((1 1 1) 1 (1 1 1))) 1 0) 1 0) 1 7)	0.993	microtubule binding
1772	((((((1 1 1) 1 (1 1 1)) 1 ((1 1 1) 1 (1 1 1))) 1 3) 1 0) 1 1)	0.996	NON ANNOTATED
1773	((((((1 1 1) 1 (1 1 1)) 1 ((1 1 1) 1 (1 1 1))) 1 0) 1 0) 1 6)	0.994	NON ANNOTATED
1774	((((((1 1 1) 1 (1 1 1)) 1 ((1 1 1) 1 (1 1 1))) 2 4) 2 3) 2 0)	1.0	DNA binding
1775	((((((1 1 1) 1 (1 1 1)) 1 ((1 1 1) 1 (1 1 1))) 1 0) 1 0) 1 0)	0.983	NON ANNOTATED
1776	((((((1 1 1) 1 (1 1 1)) 1 ((1 1 1) 1 (1 1 1))) 1 0) 1 1) 1 6)	1.0	protein binding
1777	((((((1 1 1) 1 (1 1 1)) 1 ((1 1 1) 1 (1 1 1))) 1 6) 1 1) 1 0)	0.994	GTPase activity
1778	((((((1 1 1) 1 (1 1 1)) 1 ((1 1 1) 1 (1 1 1))) 1 0) 1 1) 1 5)	1.0	NON ANNOTATED
1779	((((((1 1 1) 1 (1 1 1)) 1 ((1 1 1) 1 (1 1 1))) 1 0) 1 1) 1 6)	1.0	nuclear export signal receptor activity
1780	((((((1 1 1) 1 (1 1 1)) 1 ((1 1 1) 1 (1 1 1))) 1 0) 1 0) 1 7)	0.993	identical protein binding
1781	((((((1 1 1) 1 (1 1 1)) 1 ((1 1 1) 1 (1 1 1))) 1 0) 1 0) 1 0)	0.983	transcription factor activity
1782	((((((1 1 1) 1 (1 1 1)) 1 ((1 1 1) 1 (1 1 1))) 1 0) 1 0) 1 7)	0.993	protein binding
1783	((((((1 1 1) 1 (1 1 1)) 1 ((1 1 1) 1 (1 1 1))) 1 0) 1 0) 1 7)	0.993	translation elongation factor activity
1784	((((((1 1 1) 1 (1 1 1)) 1 ((1 1 1) 1 (1 1 1))) 1 7) 1 0) 1 0)	0.985	acetyl-CoA C-acetyltransferase activity
1785	((((((1 1 1) 1 (1 1 1)) 1 ((1 1 1) 1 (1 1 1))) 1 0) 1 0) 1 0)	0.983	NON ANNOTATED
1786	((((((1 1 1) 1 (1 1 1)) 1 ((1 1 1) 1 (1 1 1))) 1 0) 1 0) 1 7)	0.993	mRNA binding
1787	((((((1 1 1) 1 (1 1 1)) 1 ((1 1 1) 1 (1 1 1))) 1 0) 1 0) 1 0)	0.983	transcription factor activity
1788	((((((1 1 1) 1 (1 1 1)) 1 ((1 1 1) 1 (1 1 1))) 1 0) 1 0) 1 0)	0.983	hydrolase activity, hydrolyzing O-glycosyl compounds
1789	((((((1 1 1) 1 (1 1 1)) 1 ((1 1 1) 1 (1 1 1))) 1 0) 1 0) 1 7)	0.993	nucleic acid binding
1790	((((((1 1 1) 1 (1 1 1)) 1 ((1 1 1) 1 (1 1 1))) 1 0) 1 0) 1 0)	0.983	nucleic acid binding
1791	((((((1 1 1) 1 (1 1 1)) 1 ((1 1 1) 1 (1 1 1))) 1 0) 1 0) 1 1)	0.993	tetracycline:hydrogen antiporter activity
1792	((((((1 1 1) 1 (1 1 1)) 1 ((1 1 1) 1 (1 1 1))) 1 0) 1 0) 1 0)	0.983	protein binding
1793	((((((1 1 1) 1 (1 1 1)) 1 ((1 1 1) 1 (1 1 1))) 1 0) 1 0) 1 0)	0.983	transcription factor activity
1794	((((((1 1 1) 1 (1 1 1)) 1 ((1 1 1) 1 (1 1 1))) 1 3) 1 0) 1 0)	0.993	nucleic acid binding
1795	((((((1 1 1) 1 (1 1 1)) 1 ((1 1 1) 1 (1 1 1))) 1 0) 1 1) 1 6)	1.0	nucleic acid binding
1796	((((((1 1 1) 1 (1 1 1)) 1 ((1 1 1) 1 (1 1 1))) 2 3) 2 3) 2 0)	1.0	nucleic acid binding
1797	((((((1 1 1) 1 (1 1 1)) 1 ((1 1 1) 1 (1 1 1))) 1 0) 1 0) 1 7)	0.993	NON ANNOTATED
1798	((((((1 1 1) 1 (1 1 1)) 1 ((1 1 1) 1 (1 1 1))) 1 0) 1 0) 1 7)	0.993	methyltransferase activity
1799	((((((1 1 1) 1 (1 1 1)) 1 ((1 1 1) 1 (1 1 1))) 1 0) 1 0) 1 7)	0.993	cystathionine gamma-lyase activity
1800	((((((1 1 1) 1 (1 1 1)) 1 ((1 1 1) 1 (1 1 1))) 1 0) 1 1) 1 6)	1.0	protein binding
1801	((((((1 1 1) 1 (1 1 1)) 1 ((1 1 1) 1 (1 1 1))) 2 3) 2 1) 2 3)	1.0	nucleic acid binding
1802	((((((1 1 1) 1 (1 1 1)) 1 ((1 1 1) 1 (1 1 1))) 1 0) 1 1) 1 6)	1.0	microtubule binding
1803	((((((1 1 1) 1 (1 1 1)) 1 ((1 1 1) 1 (1 1 1))) 1 0) 1 1) 1 6)	1.0	dolichyl-diphosphooligosaccharide-protein glycotransferase activity
1804	((((((1 1 1) 1 (1 1 1)) 1 ((1 1 1) 1 (1 1 1))) 1 0) 1 0) 1 0)	0.983	dolichyl-diphosphooligosaccharide-protein glycotransferase activity
1805	((((((1 1 1) 1 (1 1 1)) 1 ((1 1 1) 1 (1 1 1))) 1 0) 1 0) 1 7)	0.993	dolichyl-phosphate-mannose-protein mannosyltransferase activity
1806	((((((1 1 1) 1 (1 1 1)) 1 ((1 1 1) 1 (1 1 1))) 1 0) 1 0) 1 6)	0.994	transcription cofactor activity
1807	((((((1 1 1) 1 (1 1 1)) 1 ((1 1 1) 1 (1 1 1))) 1 0) 1 0) 1 7)	0.993	protein binding
1808	((((((1 1 1) 1 (1 1 1)) 1 ((1 1 1) 1 (1 1 1))) 1 1) 1 0) 1 6)	1.0	protein binding
1809	((((((1 1 1) 1 (1 1 1)) 1 ((1 1 1) 1 (1 1 1))) 1 0) 1 0) 1 7)	0.993	protein binding
1810	((((((1 1 1) 1 (1 1 1)) 1 ((1 1 1) 1 (1 1 1))) 1 0) 1 0) 1 7)	0.993	protein binding
1811	((((((1 1 1) 1 (1 1 1)) 1 ((1 1 1) 1 (1 1 1))) 1 0) 1 1) 1 6)	1.0	RNA splicing factor activity, transesterification mechanism
1812	((((((1 1 1) 1 (1 1 1)) 1 ((1 1 1) 1 (1 1 1))) 1 7) 1 0) 1 0)	0.985	RNA-3'-phosphate cyclase activity
1813	((((((1 1 1) 1 (1 1 1)) 1 ((1 1 1) 1 (1 1 1))) 1 0) 1 0) 1 4)	0.994	ligase activity
1814	((((((1 1 1) 1 (1 1 1)) 1 ((1 1 1) 1 (1 1 1))) 1 0) 1 0) 1 7)	0.993	NON ANNOTATED
1815	((((((1 1 1) 1 (1 1 1)) 1 ((1 1 1) 1 (1 1 1))) 1 0) 1 0) 1 7)	0.993	ATP binding
1816	((((((1 1 1) 1 (1 1 1)) 1 ((1 1 1) 1 (1 1 1))) 1 0) 1 0) 1 7)	0.993	tRNA-specific ribonuclease activity
1817	((((((1 1 1) 1 (1 1 1)) 1 ((1 1 1) 1 (1 1 1))) 1 0) 1 1) 1 6)	1.0	ligase activity
1818	((((((1 1 1) 1 (1 1 1)) 1 ((1 1 1) 1 (1 1 1))) 1 0) 1 0) 1 6)	0.994	ligase activity
1819	((((((1 1 1) 1 (1 1 1)) 1 ((1 1 1) 1 (1 1 1))) 1 0) 1 1) 1 6)	1.0	protein binding
1820	((((((1 1 1) 1 (1 1 1)) 1 ((1 1 1) 1 (1 1 1))) 1 0) 1 0) 1 0)	0.983	ATP binding
1821	((((((1 1 1) 1 (1 1 1)) 1 ((1 1 1) 1 (1 1 1))) 1 1) 1 0) 1 6)	1.0	RNA polymerase II transcription factor activity
1822	((((((1 1 1) 1 (1 1 1)) 1 ((1 1 1) 1 (1 1 1))) 2 1) 2 1) 2 5)	1.0	protein binding
1823	((((((1 1 1) 1 (1 1 1)) 1 ((1 1 1) 1 (1 1 1))) 1 0) 1 0) 1 0)	0.983	zinc ion binding
1824	((((((1 1 1) 1 (1 1 1)) 1 ((1 1 1) 1 (1 1 1))) 1 0) 1 0) 1 0)	0.983	ion binding
1825	((((((1 1 1) 1 (1 1 1)) 1 ((1 1 1) 1 (1 1 1))) 1 0) 1 0) 1 0)	0.983	ion binding
1826	((((((1 1 1) 1 (1 1 1)) 1 ((1 1 1) 1 (1 1 1))) 1 0) 1 0) 1 7)	0.993	protein binding
1827	((((((1 1 1) 1 (1 1 1)) 1 ((1 1 1) 1 (1 1 1))) 1 0) 1 0) 1 7)	0.993	protein binding
1828	((((((1 1 1) 1 (1 1 1)) 1 ((1 1 1) 1 (1 1 1))) 1 0) 1 0) 1 7)	0.993	cysteine synthase activity
1829	((((((1 1 1) 1 (1 1 1)) 1 ((1 1 1) 1 (1 1 1))) 1 0) 1 0) 1 0)	0.983	cysteine synthase activity
1830	((((((1 1 1) 1 (1 1 1)) 1 ((1 1 1) 1 (1 1 1))) 1 0) 1 0) 1 7)	0.993	protein binding
1831	((((((1 1 1) 1 (1 1 1)) 1 ((1 1 1) 1 (1 1 1))) 1 0) 1 0) 1 7)	0.993	NON ANNOTATED
1832	((((((1 1 1) 1 (1 1 1)) 1 ((1 1 1) 1 (1 1 1))) 1 0) 1 0) 1 7)	0.993	methylenetetrahydrofolate dehydrogenase (NAD+) activity
1833	((((((1 1 1) 1 (1 1 1)) 1 ((1 1 1) 1 (1 1 1))) 1 7) 1 0) 1 0)	0.985	signal peptidase activity
1834	((((((1 1 1) 1 (1 1 1)) 1 ((1 1 1) 1 (1 1 1))) 1 0) 1 0) 1 7)	0.993	NON ANNOTATED
1835	((((((1 1 1) 1 (1 1 1)) 1 ((1 1 1) 1 (2 1 0))) 1 0) 1 0) 1 0)	0.907	metal ion binding
1836	((((((1 1 1) 1 (1 1 1)) 1 ((1 1 1) 1 (1 1 1))) 1 0) 1 0) 1 7)	0.993	protein binding
1837	((((((1 1 1) 1 (1 1 1)) 1 ((1 1 1) 1 (1 1 1))) 1 0) 1 0) 1 7)	0.993	protein binding
1838	((((((1 1 1) 1 (1 1 1)) 1 ((1 1 1) 1 (1 1 1))) 1 0) 1 1) 1 5)	1.0	protein binding
1839	((((((1 1 1) 1 (1 1 1)) 1 ((1 1 1) 1 (1 1 1))) 1 0) 1 0) 1 7)	0.993	nucleic acid binding
1840	((((((1 1 1) 1 (1 1 1)) 1 ((1 1 1) 1 (1 1 1))) 1 0) 1 0) 1 6)	0.994	RNA polymerase II transcription factor activity
1841	((((((1 1 1) 1 (1 1 1)) 1 ((1 1 1) 1 (1 1 1))) 1 0) 1 0) 1 6)	0.994	NEDD8 activating enzyme activity
1842	((((((1 1 1) 1 (1 1 1)) 1 ((1 1 1) 1 (1 1 1))) 1 0) 1 0) 1 7)	0.993	fumarate reductase (NADH) activity
1843	((((((1 1 1) 1 (1 1 1)) 1 ((1 1 1) 1 (1 1 1))) 1 0) 1 0) 1 7)	0.993	protein phosphatase type 2A regulator activity
1844	((((((1 1 1) 1 (1 1 1)) 1 ((1 1 1) 1 (1 1 1))) 1 0) 1 0) 1 7)	0.993	transcription cofactor activity
1845	((((((2 1 1) 1 (1 1 0)) 1 ((1 1 1) 1 (1 1 1))) 1 0) 1 0) 1 0)	0.943	oxidoreductase activity
1846	((((((2 1 1) 1 (0 1 0)) 1 ((1 1 2) 1 (1 1 1))) 1 0) 1 0) 1 0)	0.86	NON ANNOTATED
1847	((((((1 1 1) 1 (1 1 1)) 1 ((1 1 1) 1 (1 1 1))) 1 2) 1 1) 1 1)	1.0	hydrolase activity, acting on glycosyl bonds
1848	((((((1 1 1) 1 (1 1 1)) 1 ((1 1 1) 1 (1 1 1))) 1 0) 1 0) 1 7)	0.993	hydrolase activity, acting on glycosyl bonds
1849	((((((1 1 1) 1 (1 1 1)) 1 ((1 1 1) 1 (1 1 1))) 1 0) 1 0) 1 7)	0.993	transferase activity, transferring glycosyl groups
1850	((((((1 1 1) 1 (1 1 1)) 1 ((1 1 1) 1 (1 1 1))) 1 0) 1 0) 1 7)	0.993	calmodulin binding
1851	((((((1 1 1) 1 (1 1 1)) 1 ((1 1 1) 1 (1 1 1))) 2 4) 2 0) 2 2)	1.0	ATP binding
1852	((((((1 1 1) 1 (1 1 1)) 1 ((1 1 1) 1 (1 1 1))) 1 3) 1 0) 1 0)	0.993	ATP binding
1853	((((((1 1 1) 1 (1 1 1)) 1 ((1 1 1) 1 (1 1 1))) 1 0) 1 0) 1 6)	0.994	zinc ion binding
1854	((((((1 1 1) 1 (0 1 1)) 1 ((2 1 1) 1 (1 1 1))) 1 0) 1 0) 1 0)	0.948	sugar:hydrogen symporter activity
1855	((((((1 1 1) 1 (1 1 1)) 1 ((1 1 1) 1 (1 1 1))) 1 0) 1 6) 1 0)	0.991	protein binding
1856	((((((1 1 1) 1 (1 1 1)) 1 ((1 1 1) 1 (1 1 1))) 1 1) 1 0) 1 5)	1.0	ARF GTPase activator activity
1857	((((((1 1 1) 1 (1 1 1)) 1 ((1 1 1) 1 (1 1 1))) 2 0) 2 2) 2 5)	1.0	ATP binding
1858	((((((1 1 1) 1 (1 1 1)) 1 ((1 1 1) 1 (1 1 1))) 1 0) 1 0) 1 0)	0.983	NON ANNOTATED
1859	((((((1 1 1) 1 (1 1 1)) 1 ((1 1 1) 1 (1 1 1))) 1 0) 1 0) 1 7)	0.993	ATP-dependent RNA helicase activity
1860	((((((1 1 1) 1 (1 1 1)) 1 ((1 1 1) 1 (1 1 1))) 1 6) 1 1) 1 0)	0.994	pre-mRNA 5'-splice site binding
1861	((((((1 1 1) 1 (1 1 1)) 1 ((1 1 1) 1 (1 1 1))) 1 0) 1 0) 1 7)	0.993	Mo-molybdopterin cofactor sulfurase activity
1862	((((((1 1 1) 1 (1 1 1)) 1 ((1 1 1) 1 (1 1 1))) 1 0) 1 0) 1 0)	0.983	electron carrier activity
1863	((((((1 1 1) 1 (1 1 1)) 1 ((1 1 1) 1 (1 1 1))) 1 4) 1 0) 1 0)	0.993	nucleic acid binding
1864	((((((1 1 1) 1 (1 1 1)) 1 ((1 1 1) 1 (1 1 1))) 1 0) 1 0) 1 7)	0.993	phosphatidate cytidylyltransferase activity
1865	((((((1 1 1) 1 (1 1 1)) 1 ((1 1 1) 1 (1 1 1))) 1 0) 1 7) 1 0)	0.986	cytoskeletal protein binding
1866	((((((1 1 1) 1 (1 1 1)) 1 ((1 1 1) 1 (1 1 1))) 1 0) 1 0) 1 7)	0.993	cytoskeletal protein binding
1867	((((((1 1 1) 1 (1 1 1)) 1 ((1 1 1) 1 (1 1 1))) 2 5) 2 1) 2 1)	1.0	NON ANNOTATED
1868	((((((1 1 1) 1 (1 1 1)) 1 ((1 1 1) 1 (1 1 1))) 1 0) 1 0) 1 7)	0.993	ATP binding
1869	((((((1 1 1) 1 (1 1 1)) 1 ((1 1 1) 1 (1 1 1))) 1 0) 1 0) 1 7)	0.993	protein binding
1870	((((((1 1 1) 1 (1 1 1)) 1 ((1 1 1) 1 (1 1 1))) 1 0) 1 0) 1 0)	0.983	NON ANNOTATED
1871	((((((1 1 1) 1 (1 1 1)) 1 ((1 1 1) 1 (1 1 1))) 1 1) 1 0) 1 6)	1.0	protein binding
1872	((((((1 1 1) 1 (1 1 1)) 1 ((1 1 1) 1 (1 1 1))) 1 0) 1 0) 1 0)	0.983	protein binding
1873	((((((1 1 1) 1 (1 1 1)) 1 ((1 1 1) 1 (1 1 1))) 1 0) 1 0) 1 7)	0.993	3-deoxy-7-phosphoheptulonate synthase activity
1874	((((((1 1 1) 1 (1 1 1)) 1 ((1 1 1) 1 (1 1 1))) 1 0) 1 0) 1 0)	0.983	transferase activity
1875	((((((1 1 1) 1 (1 1 1)) 1 ((1 1 1) 1 (1 1 1))) 2 4) 2 3) 2 0)	1.0	dolichyl-diphosphooligosaccharide-protein glycotransferase activity
1876	((((((1 1 1) 1 (1 1 1)) 1 ((1 1 1) 1 (1 1 1))) 1 0) 1 0) 1 3)	0.993	acid phosphatase activity
1877	((((((1 1 1) 1 (1 1 1)) 1 ((1 1 1) 1 (1 1 1))) 2 5) 2 2) 2 0)	0.999	kinase activity
1878	((((((1 1 1) 1 (1 1 1)) 1 ((1 1 1) 1 (1 1 1))) 1 1) 1 0) 1 6)	1.0	kinase activity
1879	((((((1 1 1) 1 (1 1 1)) 1 ((1 1 1) 1 (1 1 1))) 2 2) 2 1) 2 4)	1.0	protein homodimerization activity
1880	((((((1 1 1) 1 (1 1 1)) 1 ((1 1 1) 1 (1 1 1))) 1 0) 1 0) 1 6)	0.994	FAD binding
1881	((((((1 1 1) 1 (1 1 1)) 1 ((1 1 1) 1 (1 1 1))) 1 0) 1 1) 1 6)	1.0	endopeptidase activity
1882	((((((1 1 1) 1 (1 1 1)) 1 ((1 1 1) 1 (1 1 1))) 1 0) 1 0) 1 0)	0.983	protein binding
1883	((((((1 1 1) 1 (1 1 1)) 1 ((1 1 1) 1 (1 1 1))) 1 0) 1 0) 1 7)	0.993	oxidized purine DNA binding
1884	((((((1 1 1) 1 (1 1 1)) 1 ((1 1 1) 1 (1 1 1))) 1 0) 1 0) 1 7)	0.993	protein binding
1885	((((((1 1 1) 1 (1 1 1)) 1 ((1 1 1) 1 (1 1 1))) 1 0) 1 0) 1 7)	0.993	aminoacyl-tRNA ligase activity
1886	((((((1 1 1) 1 (1 1 1)) 1 ((1 1 1) 1 (1 1 1))) 1 0) 1 0) 1 7)	0.993	mRNA binding
1887	((((((1 1 1) 1 (1 1 1)) 1 ((1 1 1) 1 (1 1 1))) 1 6) 1 1) 1 0)	0.994	triacylglycerol lipase activity
1888	((((((1 1 1) 1 (1 1 1)) 1 ((1 1 1) 1 (1 1 1))) 1 3) 1 0) 1 0)	0.993	NON ANNOTATED
1889	((((((1 1 1) 1 (1 1 1)) 1 ((1 1 1) 1 (1 1 1))) 1 0) 1 0) 1 6)	0.994	protein binding
1890	((((((1 1 1) 1 (1 1 1)) 1 ((1 1 1) 1 (1 1 1))) 2 2) 2 0) 2 5)	1.0	protoheme IX farnesyltransferase activity
1891	((((((1 1 1) 1 (1 1 1)) 1 ((1 1 1) 1 (1 1 1))) 1 0) 1 0) 1 7)	0.993	alpha-ketoacid dehydrogenase activity
1892	((((((1 1 1) 1 (1 1 1)) 1 ((1 1 1) 1 (1 1 1))) 1 1) 1 0) 1 6)	1.0	proline dehydrogenase activity
1893	((((((1 1 1) 1 (1 1 1)) 1 ((1 1 1) 1 (1 1 1))) 1 0) 1 0) 1 7)	0.993	1-pyrroline-5-carboxylate dehydrogenase activity
1894	((((((1 1 1) 1 (1 1 1)) 1 ((1 1 1) 1 (1 1 1))) 1 0) 1 0) 1 7)	0.993	2-hexaprenyl-6-methoxy-1,4-benzoquinone methyltransferase activity
1895	((((((1 1 1) 1 (1 1 1)) 1 ((1 1 1) 1 (1 1 1))) 1 0) 1 0) 1 7)	0.993	ubiquitin-protein ligase activity
1896	((((((1 1 1) 1 (1 1 1)) 1 ((1 1 1) 1 (1 1 1))) 2 2) 2 1) 2 4)	1.0	nucleic acid binding
1897	((((((1 1 1) 1 (1 1 1)) 1 ((1 1 1) 1 (1 1 1))) 1 0) 1 1) 1 6)	1.0	methyltransferase activity
1898	((((((1 1 1) 1 (1 1 1)) 1 ((1 1 1) 1 (1 1 1))) 1 0) 1 1) 1 6)	1.0	electron carrier activity
1899	((((((1 1 1) 1 (1 1 1)) 1 ((1 1 1) 1 (1 1 1))) 1 0) 1 1) 1 6)	1.0	identical protein binding
1900	((((((1 1 1) 1 (1 1 1)) 1 ((1 1 1) 1 (1 1 1))) 2 0) 2 5) 2 2)	1.0	protein binding
1901	((((((1 1 1) 1 (1 1 1)) 1 ((1 1 1) 1 (1 1 1))) 1 0) 1 1) 1 6)	1.0	ubiquitin-protein ligase activity
1902	((((((1 1 1) 1 (1 1 1)) 1 ((1 1 1) 1 (1 1 1))) 2 0) 2 3) 2 4)	1.0	transmembrane transporter activity
1903	((((((1 1 1) 1 (1 1 1)) 1 ((1 1 1) 1 (1 1 1))) 1 0) 1 0) 1 0)	0.983	transmembrane transporter activity
1904	((((((1 1 1) 1 (1 1 1)) 1 ((1 1 1) 1 (1 1 1))) 1 0) 1 0) 1 7)	0.993	NON ANNOTATED
1905	((((((1 1 1) 1 (1 1 1)) 1 ((1 1 1) 1 (1 1 1))) 1 0) 1 1) 1 6)	1.0	3'(2'),5'-bisphosphate nucleotidase activity
1906	((((((1 1 1) 1 (1 1 1)) 1 ((1 1 1) 1 (1 1 1))) 1 0) 1 0) 1 6)	0.994	structural constituent of ribosome
1907	((((((1 1 0) 1 (0 1 2)) 1 ((1 1 1) 1 (1 1 2))) 1 0) 1 0) 1 0)	0.811	feruloyl esterase activity
1908	((((((1 1 1) 1 (1 1 1)) 1 ((1 1 1) 1 (1 1 1))) 1 0) 1 0) 1 7)	0.993	GPI-anchor transamidase activity
1909	((((((1 1 1) 1 (1 1 1)) 1 ((1 1 1) 1 (1 1 1))) 1 0) 1 0) 1 7)	0.993	mRNA binding
1910	((((((1 1 1) 1 (1 1 1)) 1 ((1 1 1) 1 (1 1 1))) 1 0) 1 0) 1 5)	0.994	zinc ion binding
1911	((((((1 1 1) 1 (1 1 1)) 1 ((1 1 1) 1 (1 1 1))) 1 0) 1 1) 1 6)	1.0	2-dehydropantoate 2-reductase activity
1912	((((((1 1 1) 1 (1 1 1)) 1 ((1 1 1) 1 (1 1 1))) 1 0) 1 0) 1 6)	0.994	protein binding
1913	((((((1 1 1) 1 (1 1 1)) 1 ((1 1 1) 1 (1 1 1))) 1 0) 1 1) 1 6)	1.0	X-Pro aminopeptidase activity
1914	((((((0 1 2) 1 (1 1 1)) 1 ((1 1 1) 1 (1 1 1))) 1 0) 1 0) 1 0)	0.925	hydrolase activity, acting on ester bonds
1915	((((((1 1 1) 1 (1 1 1)) 1 ((1 1 1) 1 (1 1 1))) 1 0) 1 0) 1 7)	0.993	zinc ion transmembrane transporter activity
1916	((((((1 1 1) 1 (1 1 1)) 1 ((1 1 1) 1 (1 1 1))) 1 0) 1 0) 1 7)	0.993	hydrolase activity
1917	((((((1 1 1) 1 (1 1 1)) 1 ((1 1 1) 1 (1 1 1))) 1 0) 1 0) 1 7)	0.993	hydrolase activity, acting on ester bonds
1918	((((((1 1 1) 1 (1 1 1)) 1 ((1 1 1) 1 (1 1 1))) 1 0) 1 0) 1 7)	0.993	protein binding
1919	((((((1 1 1) 1 (1 1 1)) 1 ((1 1 1) 1 (1 1 1))) 1 0) 1 1) 1 6)	1.0	ornithine-oxo-acid transaminase activity
1920	((((((1 1 1) 1 (0 1 1)) 1 ((1 1 1) 1 (1 1 2))) 1 0) 1 0) 1 4)	0.975	oxidoreductase activity
1921	((((((1 1 2) 1 (0 1 1)) 1 ((1 1 1) 1 (1 1 1))) 1 0) 1 0) 1 0)	0.943	oxidoreductase activity
1922	((((((1 1 1) 1 (1 1 1)) 1 ((1 1 1) 1 (1 1 1))) 1 0) 1 0) 1 6)	0.994	NON ANNOTATED
1923	((((((1 1 1) 1 (1 1 1)) 1 ((1 1 1) 1 (1 1 1))) 1 1) 1 2) 1 0)	0.994	transcription factor activity
1924	((((((1 1 1) 1 (1 1 1)) 1 ((1 1 1) 1 (1 1 1))) 1 0) 1 1) 1 6)	1.0	ATPase activity, coupled
1925	((((((1 1 1) 1 (1 1 1)) 1 ((1 1 1) 1 (1 1 1))) 1 0) 1 0) 1 0)	0.983	NON ANNOTATED
1926	((((((1 1 1) 1 (1 1 1)) 1 ((1 1 1) 1 (1 1 1))) 1 1) 1 0) 1 3)	0.998	peptidase activity
1927	((((((1 1 1) 1 (1 1 1)) 1 ((1 1 1) 1 (1 1 1))) 2 0) 2 2) 2 5)	1.0	RNA splicing factor activity, transesterification mechanism
1928	((((((1 1 1) 1 (1 1 1)) 1 ((1 1 1) 1 (1 1 1))) 1 0) 1 1) 1 6)	1.0	alcohol dehydrogenase activity
1929	((((((1 1 1) 1 (1 1 1)) 1 ((1 1 1) 1 (1 1 1))) 1 0) 1 0) 1 0)	0.983	transferase activity
1930	((((((1 1 1) 1 (1 1 1)) 1 ((1 1 1) 1 (1 1 1))) 1 0) 1 0) 1 1)	0.993	protein binding
1931	((((((1 1 1) 1 (1 1 1)) 1 ((1 1 1) 1 (1 1 1))) 1 0) 1 1) 1 6)	1.0	nucleic acid binding
1932	((((((1 1 1) 1 (1 1 1)) 1 ((1 1 1) 1 (1 1 1))) 1 0) 1 0) 1 6)	0.994	NON ANNOTATED
1933	((((((1 1 1) 1 (1 1 1)) 1 ((1 1 1) 1 (1 1 1))) 1 0) 1 0) 1 7)	0.993	dipeptidase activity
1934	((((((1 1 1) 1 (1 1 1)) 1 ((1 1 1) 1 (1 1 1))) 1 0) 1 0) 1 0)	0.983	protein binding
1935	((((((1 1 1) 1 (1 1 1)) 1 ((1 1 1) 1 (1 1 1))) 1 0) 1 0) 1 7)	0.993	asparaginase activity
1936	((((((1 1 1) 1 (1 1 1)) 1 ((1 1 1) 1 (1 1 1))) 1 0) 1 0) 1 7)	0.993	P-P-bond-hydrolysis-driven protein transmembrane transporter activity
1937	((((((1 1 1) 1 (1 1 1)) 1 ((1 1 1) 1 (1 1 1))) 1 0) 1 0) 1 0)	0.983	NON ANNOTATED
1938	((((((1 1 1) 1 (1 1 1)) 1 ((1 1 1) 1 (1 1 1))) 1 0) 1 0) 1 0)	0.983	4-hydroxyphenylpyruvate dioxygenase activity
1939	((((((1 1 1) 1 (1 1 1)) 1 ((1 1 1) 1 (1 1 1))) 1 0) 1 0) 1 7)	0.993	4-hydroxyphenylpyruvate dioxygenase activity
1940	((((((1 1 1) 1 (1 1 1)) 1 ((1 1 1) 1 (1 1 1))) 1 0) 1 1) 1 6)	1.0	unfolded protein binding
1941	((((((1 1 1) 1 (1 1 1)) 1 ((1 1 1) 1 (1 1 1))) 1 4) 1 1) 1 0)	0.996	transferase activity
1942	((((((1 1 1) 1 (1 1 1)) 1 ((1 1 1) 1 (1 1 1))) 1 2) 1 0) 1 0)	0.993	transferase activity
1943	((((((1 1 1) 1 (1 1 1)) 1 ((1 1 1) 1 (1 1 1))) 1 0) 1 7) 1 0)	0.986	mannose-1-phosphate guanylyltransferase activity
1944	((((((1 1 1) 1 (1 1 1)) 1 ((1 1 1) 1 (1 1 1))) 1 0) 1 0) 1 0)	0.983	GTPase activity
1945	((((((1 1 1) 1 (1 1 1)) 1 ((1 1 1) 1 (1 1 1))) 1 0) 1 1) 1 6)	1.0	protein binding
1946	((((((1 1 1) 1 (1 1 1)) 1 ((1 1 1) 1 (1 1 1))) 1 0) 1 0) 1 7)	0.993	cytochrome-c oxidase activity
1947	((((((1 1 1) 1 (1 1 1)) 1 ((1 1 1) 1 (1 1 1))) 1 0) 1 0) 1 0)	0.983	oxidative phosphorylation uncoupler activity
1948	((((((1 1 1) 1 (1 1 1)) 1 ((1 1 1) 1 (1 1 1))) 1 0) 1 0) 1 6)	0.994	carboxy-lyase activity
1949	((((((1 1 1) 1 (1 1 1)) 1 ((1 1 1) 1 (1 1 1))) 1 0) 1 0) 1 7)	0.993	carboxy-lyase activity
1950	((((((1 1 1) 1 (1 1 1)) 1 ((1 1 1) 1 (1 1 1))) 1 6) 1 1) 1 0)	0.994	protein binding
1951	((((((1 1 1) 1 (1 1 1)) 1 ((1 1 1) 1 (1 1 1))) 2 5) 2 1) 2 1)	1.0	alanine transaminase activity
1952	((((((1 1 1) 1 (1 1 1)) 1 ((1 1 1) 1 (1 1 1))) 1 6) 1 0) 1 0)	0.991	transition metal ion binding
1953	((((((1 1 1) 1 (1 1 1)) 1 ((1 1 1) 1 (1 1 1))) 1 6) 1 1) 1 0)	0.994	transcription factor activity
1954	((((((1 1 1) 1 (1 1 1)) 1 ((1 1 1) 1 (1 1 1))) 1 0) 1 1) 1 6)	1.0	DNA binding
1955	((((((1 1 1) 1 (1 1 1)) 1 ((1 1 1) 1 (1 1 1))) 2 0) 2 2) 2 5)	1.0	ARF GTPase activator activity
1956	((((((1 1 1) 1 (1 1 1)) 1 ((1 1 1) 1 (1 1 1))) 1 0) 1 1) 1 6)	1.0	NON ANNOTATED
1957	((((((1 1 1) 1 (1 1 1)) 1 ((1 1 1) 1 (1 1 1))) 1 0) 1 0) 1 0)	0.983	NON ANNOTATED
1958	((((((0 0 0) 1 (0 1 2)) 1 ((1 1 3) 1 (1 1 1))) 1 0) 1 0) 1 0)	0.739	oxidoreductase activity
1959	((((((1 1 1) 1 (1 1 1)) 1 ((1 1 1) 1 (1 1 1))) 1 0) 1 0) 1 4)	0.994	protein binding
1960	((((((1 1 1) 1 (1 1 1)) 1 ((1 1 1) 1 (1 1 1))) 1 0) 1 7) 1 0)	0.986	transferase activity
1961	((((((1 1 1) 1 (1 1 1)) 1 ((1 1 1) 1 (1 1 1))) 1 0) 1 0) 1 0)	0.983	cytoskeletal protein binding
1962	((((((1 1 1) 1 (1 1 1)) 1 ((1 1 1) 1 (1 1 1))) 1 0) 1 1) 1 6)	1.0	ATP-dependent RNA helicase activity
1963	((((((1 1 1) 1 (1 1 1)) 1 ((1 1 1) 1 (1 1 1))) 1 0) 1 0) 1 7)	0.993	actin binding
1964	((((((1 1 1) 1 (1 1 1)) 1 ((1 1 1) 1 (1 1 1))) 1 0) 1 1) 1 5)	1.0	xylose isomerase activity
1965	((((((1 1 1) 1 (1 1 1)) 1 ((1 1 1) 1 (1 1 1))) 1 0) 1 7) 1 0)	0.986	DNA-dependent ATPase activity
1966	((((((1 1 1) 1 (1 1 1)) 1 ((1 1 1) 1 (1 1 1))) 1 7) 1 0) 1 0)	0.985	RNA binding
1967	((((((1 1 1) 1 (1 1 1)) 1 ((1 1 1) 1 (1 1 1))) 1 0) 1 0) 1 0)	0.983	DNA binding
1968	((((((1 1 1) 1 (1 1 1)) 1 ((1 1 1) 1 (1 1 1))) 1 0) 1 0) 1 7)	0.993	RNA binding
1969	((((((1 1 1) 1 (1 1 1)) 1 ((1 1 1) 1 (1 1 1))) 1 0) 1 0) 1 7)	0.993	lipoate-protein ligase activity
1970	((((((1 1 1) 1 (1 1 1)) 1 ((1 1 1) 1 (1 1 1))) 1 0) 1 1) 1 6)	1.0	enoyl-[acyl-carrier-protein] reductase activity
1971	((((((1 1 1) 1 (1 1 1)) 1 ((1 1 1) 1 (1 1 1))) 2 5) 2 2) 2 0)	0.999	alpha-1,2-galactosyltransferase activity
1972	((((((1 1 1) 1 (2 1 0)) 1 ((1 1 1) 1 (1 1 1))) 2 2) 2 0) 2 5)	0.985	structural constituent of ribosome
1973	((((((1 1 1) 1 (1 1 1)) 1 ((1 1 1) 1 (1 1 1))) 1 0) 1 1) 1 6)	1.0	TATA-binding protein binding
1974	((((((1 1 1) 1 (1 1 1)) 1 ((1 1 1) 1 (1 1 1))) 1 0) 1 0) 1 6)	0.994	oxidoreductase activity
1975	((((((1 1 1) 1 (1 1 1)) 1 ((1 1 1) 1 (1 1 1))) 1 0) 1 1) 1 6)	1.0	soluble NSF attachment protein activity
1976	((((((1 1 1) 1 (1 1 1)) 1 ((1 1 1) 1 (1 1 1))) 1 0) 1 0) 1 7)	0.993	NON ANNOTATED
1977	((((((1 1 1) 1 (1 1 1)) 1 ((1 1 1) 1 (1 1 1))) 1 0) 1 0) 1 7)	0.993	protein binding
1978	((((((1 1 1) 1 (1 1 1)) 1 ((1 1 1) 1 (1 1 1))) 1 0) 1 0) 1 0)	0.983	NON ANNOTATED
1979	((((((2 1 1) 1 (1 1 1)) 1 ((1 1 1) 1 (1 1 0))) 1 0) 1 0) 1 0)	0.921	NON ANNOTATED
1980	((((((1 1 1) 1 (1 1 1)) 1 ((1 1 1) 1 (1 1 1))) 1 0) 1 0) 1 7)	0.993	Rab GTPase activator activity
1981	((((((1 1 1) 1 (1 1 1)) 1 ((1 1 1) 1 (1 1 1))) 1 2) 1 3) 1 0)	0.999	NON ANNOTATED
1982	((((((1 1 1) 1 (1 1 1)) 1 ((1 1 1) 1 (1 1 1))) 1 1) 1 0) 1 6)	1.0	nucleic acid binding
1983	((((((1 1 1) 1 (1 1 1)) 1 ((1 1 1) 1 (1 1 1))) 1 0) 1 0) 1 7)	0.993	NON ANNOTATED
1984	((((((1 1 1) 1 (1 1 1)) 1 ((1 1 1) 1 (1 1 1))) 2 1) 2 1) 2 4)	1.0	iron ion transmembrane transporter activity
1985	((((((1 1 1) 1 (1 1 1)) 1 ((1 1 1) 1 (1 1 1))) 1 0) 1 1) 1 6)	1.0	protein binding
1986	((((((1 1 1) 1 (1 1 1)) 1 ((1 1 1) 1 (1 1 1))) 1 0) 1 1) 1 6)	1.0	NON ANNOTATED
1987	((((((1 1 1) 1 (1 1 1)) 1 ((1 1 1) 1 (1 1 1))) 1 0) 1 1) 1 0)	0.993	protein binding
1988	((((((1 1 1) 1 (1 1 1)) 1 ((1 1 1) 1 (1 1 1))) 1 1) 1 0) 1 6)	1.0	protein binding
1989	((((((1 1 1) 1 (1 1 1)) 1 ((1 1 1) 1 (1 1 1))) 1 0) 1 0) 1 3)	0.993	DNA binding
1990	((((((1 1 1) 1 (1 1 1)) 1 ((1 1 1) 1 (1 1 1))) 1 0) 1 1) 1 6)	1.0	protein binding
1991	((((((1 1 1) 1 (1 1 1)) 1 ((1 1 1) 1 (1 1 1))) 1 0) 1 0) 1 0)	0.983	nucleic acid binding
1992	((((((1 1 1) 1 (1 1 1)) 1 ((1 1 1) 1 (1 1 1))) 1 0) 1 1) 1 6)	1.0	protein prenyltransferase activity
1993	((((((1 1 1) 1 (1 1 1)) 1 ((1 1 1) 1 (1 1 1))) 1 0) 1 1) 1 6)	1.0	protein binding
1994	((((((1 1 1) 1 (1 1 1)) 1 ((1 1 1) 1 (1 1 1))) 1 0) 1 0) 1 7)	0.993	mRNA binding
1995	((((((1 1 1) 1 (1 1 1)) 1 ((1 1 1) 1 (1 1 1))) 2 2) 2 0) 2 5)	1.0	NON ANNOTATED
1996	((((((1 1 1) 1 (1 1 1)) 1 ((1 1 1) 1 (1 1 1))) 1 0) 1 0) 1 7)	0.993	DNA binding
1997	((((((1 1 1) 1 (0 1 0)) 1 ((1 1 2) 1 (1 1 2))) 1 0) 1 0) 1 0)	0.87	amino acid transmembrane transporter activity
[truncated: 10,533 more rows]
